# Supplementary material for: Deciphering immune heterogeneity in lung adenocarcinoma via machine learning-based Differential Phenotype Immune Score: TPX2 as a key biomarker for immunotherapy resistance
Source: Front Immunol. 2026 Feb 27;17:1797282. doi: 10.3389/fimmu.2026.1797282 (PMC12982036; doi:10.3389/fimmu.2026.1797282)
Supplement: Supplementary file 4 [file DataSheet1.csv]

ID	Cluster	Wound Healing	IFN-¦Ã Dominant	Inflammatory	Lymphocyte Depleted	Immunologically Quiet	TGF-¦Â dominant
TCGA-44-6147-01B	Inflammatory	7.40E-06	0.132370558	0.698199242	0.00226878	3.45E-05	0.001114891
TCGA-44-6147-01A	IFN-¦Ã Dominant	3.59E-05	0.991541475	0.013085978	2.76E-05	4.15E-05	0.001675577
TCGA-44-7661-01A	IFN-¦Ã Dominant	0.000222097	0.996329069	0.000273233	0.000219192	2.94E-05	0.014098055
TCGA-05-4396-01A	Wound Healing	0.705604821	0.08805858	0.029817326	0.000229098	2.42E-05	0.000479526
TCGA-38-4629-01A	IFN-¦Ã Dominant	3.59E-06	0.999538571	1.44E-05	0.000212894	4.33E-05	0.000606947
TCGA-55-7724-01A	IFN-¦Ã Dominant	1.02E-05	0.887622774	0.001033993	0.001164874	4.78E-05	0.002402834
TCGA-55-6979-01A	IFN-¦Ã Dominant	2.82E-06	0.996596754	0.000224698	7.04E-06	4.33E-05	0.001350525
TCGA-91-7771-01A	Inflammatory	1.52E-05	0.12241403	0.477959618	2.63E-06	5.25E-05	0.007667268
TCGA-05-4410-01A	IFN-¦Ã Dominant	8.03E-07	0.998839527	0.003229016	4.49E-05	3.03E-05	0.003460732
TCGA-55-7573-01A	IFN-¦Ã Dominant	3.92E-05	0.536017299	0.510459393	2.09E-05	3.33E-05	0.000837713
TCGA-05-4405-01A	IFN-¦Ã Dominant	0.003388698	0.503549442	0.230087161	0.000116533	4.07E-05	0.14505595
TCGA-91-6836-01A	IFN-¦Ã Dominant	2.27E-06	0.998517632	1.56E-06	0.006121346	3.82E-05	0.000336993
TCGA-55-8203-01A	Inflammatory	0.006561312	0.164301597	0.746727824	3.16E-06	2.03E-05	0.000740712
TCGA-44-3917-01B	IFN-¦Ã Dominant	4.56E-06	0.272567071	0.010895802	0.032782133	0.000251676	0.000617635
TCGA-64-5775-01A	IFN-¦Ã Dominant	0.007944323	0.950727165	4.58E-05	0.818330199	5.44E-05	0.001647335
TCGA-55-7576-01A	IFN-¦Ã Dominant	0.000169566	0.998925567	9.73E-05	0.000155726	4.07E-05	0.001206273
TCGA-55-8615-01A	Wound Healing	0.819167942	7.64E-05	0.279113948	0.000570866	3.12E-05	0.000261
TCGA-86-7954-01A	IFN-¦Ã Dominant	2.79E-08	0.999970436	1.08E-05	0.00136496	3.97E-05	0.001292764
TCGA-86-7955-01A	Wound Healing	0.892182678	0.026389338	4.60E-06	0.05597554	4.95E-05	0.000882548
TCGA-38-4625-01A	IFN-¦Ã Dominant	3.66E-08	0.999996901	9.64E-07	0.000609811	4.66E-05	3.85E-05
TCGA-86-8054-01A	Wound Healing	0.992653787	1.27E-05	1.72E-05	0.000414575	2.52E-05	8.93E-05
TCGA-55-8089-01A	IFN-¦Ã Dominant	1.97E-06	0.999840736	0.003876146	8.02E-06	4.19E-05	0.001052992
TCGA-55-A48Y-01A	Wound Healing	0.960546613	0.001642028	0.032531817	1.43E-05	2.01E-05	0.000407104
TCGA-97-8176-01A	Wound Healing	0.473510236	0.004425401	0.056966498	0.043113692	6.30E-05	0.000497971
TCGA-50-5931-01A	Wound Healing	0.996271789	0.000180878	0.004567071	0.000118626	3.13E-05	0.000184678
TCGA-91-6829-01A	Wound Healing	0.954653263	0.006061082	0.000195521	0.000331109	3.54E-05	0.006653682
TCGA-49-6744-01A	IFN-¦Ã Dominant	1.75E-05	0.999736667	5.29E-05	5.72E-06	4.33E-05	0.002604176
TCGA-78-8660-01A	IFN-¦Ã Dominant	0.000197481	0.995895654	0.062237486	1.77E-05	4.06E-05	0.001362857
TCGA-MN-A4N5-01A	IFN-¦Ã Dominant	1.29E-06	0.999776125	0.000340286	0.000311832	4.07E-05	0.000255204
TCGA-55-6978-01A	IFN-¦Ã Dominant	0.000121348	0.99951905	2.95E-05	1.51E-05	2.34E-05	0.002592187
TCGA-97-7552-01A	Inflammatory	1.82E-06	0.87607044	0.85216558	1.98E-06	5.37E-05	0.002092303
TCGA-75-5146-01A	Inflammatory	7.41E-06	0.209684998	0.792244524	2.54E-05	6.51E-05	0.000200422
TCGA-97-7546-01A	Inflammatory	0.000559424	0.000389938	0.956995726	2.40E-06	4.01E-05	0.001186134
TCGA-69-7763-01A	IFN-¦Ã Dominant	0.000563942	0.973171085	7.54E-05	7.95E-05	2.93E-05	0.008211055
TCGA-55-7911-01A	IFN-¦Ã Dominant	4.01E-08	0.999924242	1.01E-06	0.001663841	5.59E-05	0.000263007
TCGA-44-5644-01A	Wound Healing	0.999240875	7.60E-06	0.001980239	2.33E-05	4.80E-05	0.000110389
TCGA-55-8512-01A	Inflammatory	0.019541777	0.000110046	0.981873602	0.000191126	4.96E-05	0.000137475
TCGA-75-5125-01A	IFN-¦Ã Dominant	1.84E-05	0.988594502	0.000674674	0.000269031	3.98E-05	0.000475193
TCGA-38-4626-01A	TGF-Î² dominant	1.79E-05	0.002016349	0.120090157	0.073063467	6.05E-05	0.017763349
TCGA-75-6212-01A	Inflammatory	0.000315435	0.013302165	0.917237371	6.22E-06	3.81E-05	0.005815508
TCGA-69-7764-01A	IFN-¦Ã Dominant	0.00446634	0.762359023	0.161970191	0.000121614	4.57E-05	0.000156145
TCGA-38-A44F-01A	IFN-¦Ã Dominant	1.33E-05	0.955034286	0.184043318	3.27E-06	3.33E-05	0.001950816
TCGA-86-8279-01A	Wound Healing	0.994935989	6.02E-05	0.006314307	0.000119578	2.78E-05	0.000429078
TCGA-75-6211-01A	Wound Healing	0.947334468	0.002757648	0.00570514	1.85E-05	2.97E-05	0.000311634
TCGA-55-6987-01A	IFN-¦Ã Dominant	3.93E-06	0.999049813	0.013730538	1.51E-05	3.57E-05	0.000937382
TCGA-55-6980-01A	TGF-Î² dominant	0.061571348	0.001163222	0.119899374	6.43E-07	2.03E-05	0.141269542
TCGA-91-6835-01A	IFN-¦Ã Dominant	2.17E-06	0.991945356	0.01548463	1.05E-06	4.86E-05	0.001446663
TCGA-86-8585-01A	IFN-¦Ã Dominant	0.002971207	0.989236146	0.002957316	1.59E-05	3.52E-05	0.000572617
TCGA-62-8398-01A	Wound Healing	0.602736861	0.116308823	0.029134517	0.000100969	2.24E-05	0.006404086
TCGA-MP-A4T4-01A	IFN-¦Ã Dominant	1.38E-06	0.99974981	2.60E-05	3.13E-06	4.33E-05	0.001944715
TCGA-S2-AA1A-01A	Inflammatory	0.000275078	0.000325041	0.998127162	6.75E-07	2.43E-05	0.005551875
TCGA-50-5066-01A	IFN-¦Ã Dominant	0.00012272	0.999769568	2.41E-05	1.97E-05	5.06E-05	0.000307276
TCGA-50-5066-02A	IFN-¦Ã Dominant	1.22E-05	0.996846288	0.000580369	0.005551777	4.81E-05	0.000351052
TCGA-05-4398-01A	IFN-¦Ã Dominant	4.99E-07	0.998736769	0.000406586	0.000234265	4.33E-05	0.001375789
TCGA-97-A4M6-01A	IFN-¦Ã Dominant	6.52E-07	0.991209567	0.000323063	0.000103805	3.33E-05	0.001039269
TCGA-75-6214-01A	IFN-¦Ã Dominant	0.011170281	0.998319834	4.74E-05	0.000387728	4.07E-05	0.000362896
TCGA-L4-A4E5-01A	IFN-¦Ã Dominant	0.00028526	0.982752889	8.83E-05	0.000197494	3.72E-05	0.000448292
TCGA-55-A48X-01A	Inflammatory	0.002779708	0.039496342	0.785776317	2.89E-06	4.90E-05	0.004782831
TCGA-44-6774-01A	Wound Healing	0.888675958	0.002617857	0.003340103	1.31E-05	2.03E-05	0.048176602
TCGA-05-5423-01A	IFN-¦Ã Dominant	1.26E-05	0.994419426	0.001248432	0.00066435	4.99E-05	0.000538076
TCGA-05-4244-01A	IFN-¦Ã Dominant	0.000167581	0.122925688	0.061789086	0.143876448	4.78E-05	0.001592156
TCGA-97-A4M2-01A	Inflammatory	1.63E-06	0.044575425	0.992657542	1.24E-05	5.32E-05	0.000538583
TCGA-86-8055-01A	Wound Healing	0.90031445	0.607945323	0.000279854	1.39E-05	2.22E-05	0.067358233
TCGA-97-7553-01A	IFN-¦Ã Dominant	4.33E-06	0.980316013	0.002956096	1.72E-05	3.86E-05	0.004458672
TCGA-71-8520-01A	IFN-¦Ã Dominant	7.04E-07	0.999872684	2.45E-06	0.000465671	2.98E-05	0.000562969
TCGA-MP-A4TD-01A	Inflammatory	0.285625219	0.000396755	0.924593002	2.51E-06	2.75E-05	0.00231838
TCGA-L9-A443-01A	IFN-¦Ã Dominant	0.039001973	0.8588866	0.062173463	7.79E-05	3.62E-05	0.001117266
TCGA-05-4430-01A	IFN-¦Ã Dominant	0.000855944	0.997843087	0.000134946	2.13E-05	3.80E-05	0.00796943
TCGA-95-7567-01A	IFN-¦Ã Dominant	7.04E-06	0.999979973	4.41E-06	0.000205585	4.07E-05	0.000211619
TCGA-93-A4JO-01A	IFN-¦Ã Dominant	2.23E-05	0.933221161	0.288370982	8.20E-06	4.13E-05	0.004514174
TCGA-69-7974-01A	IFN-¦Ã Dominant	0.000576675	0.920377344	0.001780077	0.001115357	3.33E-05	0.116498783
TCGA-55-A4DG-01A	Inflammatory	0.000101813	0.000444583	0.99856329	1.26E-05	3.31E-05	0.000976796
TCGA-67-4679-01B	Inflammatory	0.000277776	0.000830142	0.944976896	0.000655017	3.91E-05	0.005025311
TCGA-55-8506-01A	IFN-¦Ã Dominant	2.78E-05	0.997613877	6.52E-05	0.000143918	4.07E-05	0.010455174
TCGA-64-5781-01A	IFN-¦Ã Dominant	0.010987394	0.978705883	0.001092677	1.66E-05	3.49E-05	0.000296057
TCGA-44-2656-01B	IFN-¦Ã Dominant	4.26E-07	0.148219213	0.06004893	0.02229406	4.44E-05	0.002199151
TCGA-44-2656-01A	IFN-¦Ã Dominant	7.89E-07	0.988979399	0.143253598	1.86E-05	3.14E-05	0.000602553
TCGA-53-7813-01A	IFN-¦Ã Dominant	2.33E-06	0.998947561	4.94E-06	0.00691874	6.90E-05	0.000235049
TCGA-86-8074-01A	IFN-¦Ã Dominant	0.000145028	0.999985576	1.42E-05	6.80E-05	3.80E-05	0.001152001
TCGA-MP-A4T7-01A	IFN-¦Ã Dominant	0.013013702	0.622871101	0.12921989	0.001033568	4.67E-05	0.000600222
TCGA-86-8056-01A	Inflammatory	0.000842403	0.13097772	0.936862439	0.000181523	3.23E-05	0.005213394
TCGA-55-6642-01A	Inflammatory	0.231975354	0.020287239	0.470548362	5.65E-07	2.03E-05	0.016339497
TCGA-49-AAR9-01A	Wound Healing	0.889401227	0.239180699	9.74E-05	0.002173305	3.01E-05	0.000191926
TCGA-05-4249-01A	Inflammatory	3.39E-05	0.384163409	0.41293022	0.000334551	3.92E-05	0.017869068
TCGA-55-8092-01A	IFN-¦Ã Dominant	0.000688882	0.998192966	0.00228694	3.02E-06	4.04E-05	0.001678134
TCGA-49-AARO-01A	IFN-¦Ã Dominant	0.017872002	0.568484157	0.029878323	9.04E-07	2.31E-05	0.00808477
TCGA-86-7953-01A	IFN-¦Ã Dominant	0.001421247	0.753333211	0.030336316	0.000216524	2.86E-05	0.004861362
TCGA-86-7714-01A	IFN-¦Ã Dominant	0.001490502	0.32115978	0.246157832	0.003163878	5.96E-05	0.003226898
TCGA-78-7145-01A	IFN-¦Ã Dominant	0.000332972	0.955780029	3.00E-05	0.047876483	2.93E-05	0.000960077
TCGA-78-7143-01A	IFN-¦Ã Dominant	2.71E-06	0.998715967	5.99E-05	0.012650432	5.85E-05	0.000185023
TCGA-75-7031-01A	IFN-¦Ã Dominant	7.33E-06	0.999092877	0.002480892	0.000114047	4.76E-05	0.000226684
TCGA-53-7624-01A	IFN-¦Ã Dominant	3.05E-06	0.99997735	4.73E-07	0.000432474	6.25E-05	0.000125931
TCGA-91-8499-01A	IFN-¦Ã Dominant	0.009297193	0.981198668	0.000436003	0.000120814	7.26E-05	0.000285472
TCGA-55-8620-01A	IFN-¦Ã Dominant	6.49E-05	0.999165416	0.0190072	0.000105187	0.000117244	0.00044472
TCGA-69-8255-01A	IFN-¦Ã Dominant	8.76E-06	0.999559581	0.000676878	1.57E-05	5.16E-05	0.000139708
TCGA-80-5608-01A	IFN-¦Ã Dominant	0.08566739	0.623792112	0.014764074	7.66E-05	3.83E-05	0.000150152
TCGA-50-5068-01A	IFN-¦Ã Dominant	5.67E-05	0.999852657	2.38E-05	4.45E-05	7.66E-05	0.000656789
TCGA-97-A4M5-01A	IFN-¦Ã Dominant	0.000155876	0.958488256	0.008471059	3.07E-05	4.40E-05	0.02704695
TCGA-44-6145-01A	IFN-¦Ã Dominant	0.001778357	0.994493693	0.001886915	2.34E-06	4.33E-05	0.033745462
TCGA-MP-A4T6-01A	IFN-¦Ã Dominant	1.23E-06	0.987083793	0.033141547	0.000368923	5.38E-05	0.000133535
TCGA-55-8094-01A	IFN-¦Ã Dominant	1.78E-06	0.98001945	9.59E-07	0.543018878	0.000105252	0.003205599
TCGA-05-4425-01A	IFN-¦Ã Dominant	1.40E-05	0.98189348	0.004648418	0.000294355	4.13E-05	0.004681037
TCGA-55-8514-01A	IFN-¦Ã Dominant	5.84E-06	0.954723597	0.000229241	0.114633366	3.73E-05	0.000282264
TCGA-35-4123-01A	IFN-¦Ã Dominant	4.48E-06	0.999964595	5.00E-05	2.96E-05	3.56E-05	0.000332822
TCGA-44-3918-01B	Inflammatory	2.13E-06	0.375679374	0.669669122	0.00155528	3.07E-05	0.002520451
TCGA-44-8117-01A	Wound Healing	0.967319369	0.000573735	0.055841744	2.86E-05	3.15E-05	0.001623429
TCGA-44-4112-01B	Inflammatory	0.03365508	0.002242738	0.607443303	0.001714199	2.68E-05	0.008911233
TCGA-95-8494-01A	IFN-¦Ã Dominant	1.90E-05	0.569416642	0.000192443	0.190405525	6.39E-05	0.000828846
TCGA-MP-A4SV-01A	IFN-¦Ã Dominant	5.21E-06	0.999801397	6.10E-05	4.98E-05	3.80E-05	0.000646454
TCGA-05-4395-01A	IFN-¦Ã Dominant	0.000772393	0.999759793	0.007346796	0.000353271	3.05E-05	0.000329177
TCGA-93-A4JQ-01A	IFN-¦Ã Dominant	2.22E-05	0.999978662	5.33E-05	1.63E-06	4.02E-05	0.003934921
TCGA-49-AAR4-01A	IFN-¦Ã Dominant	0.0010598	0.998528898	0.005654749	2.05E-06	4.54E-05	0.003500632
TCGA-78-7539-01A	IFN-¦Ã Dominant	3.23E-06	0.625337631	0.220799074	0.000261569	3.92E-05	0.000276604
TCGA-53-A4EZ-01A	IFN-¦Ã Dominant	0.021349297	0.94806087	0.011069626	0.001509834	6.53E-05	0.000159466
TCGA-78-7156-01A	Inflammatory	0.012147924	0.0003633	0.829687417	0.000238055	0.000109111	5.15E-05
TCGA-MP-A4TF-01A	IFN-¦Ã Dominant	0.03292908	0.923138857	0.000515409	0.000966689	3.81E-05	0.000131557
TCGA-50-6595-01A	IFN-¦Ã Dominant	4.62E-07	0.999994218	6.84E-07	2.22E-05	2.52E-05	0.000340233
TCGA-55-6968-01A	IFN-¦Ã Dominant	5.81E-06	0.997910559	0.001113415	3.96E-05	5.55E-05	0.000522123
TCGA-99-8025-01A	IFN-¦Ã Dominant	0.52901426	0.854982764	0.005928087	0.00014128	4.07E-05	0.000434171
TCGA-NJ-A55O-01A	IFN-¦Ã Dominant	2.18E-05	0.435942009	0.351791337	0.000950213	4.22E-05	0.002539725
TCGA-64-5778-01A	IFN-¦Ã Dominant	1.30E-07	0.999802858	6.53E-06	0.001792822	4.91E-05	0.000211943
TCGA-L9-A8F4-01A	IFN-¦Ã Dominant	0.147620387	0.377753943	0.190914199	1.01E-05	3.35E-05	0.000772356
TCGA-55-8205-01A	IFN-¦Ã Dominant	5.23E-06	0.99841249	0.006068932	0.000169774	4.19E-05	0.000270423
TCGA-MP-A5C7-01A	Inflammatory	0.349626213	0.000133	0.817113757	0.000281759	3.51E-05	0.000101411
TCGA-55-8510-01A	IFN-¦Ã Dominant	0.000317863	0.410645217	0.091546539	3.12E-06	3.69E-05	0.0211417
TCGA-44-A47B-01A	Inflammatory	0.010707443	0.452457398	0.825579315	4.21E-05	2.44E-05	0.001114761
TCGA-99-7458-01A	Inflammatory	5.21E-05	0.149884053	0.768158793	4.13E-06	4.78E-05	0.019708156
TCGA-49-AAQV-01A	IFN-¦Ã Dominant	2.02E-06	0.999573946	0.000546055	9.25E-05	4.53E-05	9.83E-05
TCGA-05-5425-01A	IFN-¦Ã Dominant	3.26E-07	0.999762595	0.004346014	0.000154199	5.03E-05	0.000314093
TCGA-44-2655-01A	Inflammatory	0.00943607	0.546771049	0.856461197	2.41E-05	5.54E-05	0.000129429
TCGA-55-1594-01A	Wound Healing	0.718935579	0.174347855	0.078265376	2.85E-05	3.35E-05	0.000226562
TCGA-50-5932-01A	Inflammatory	0.012561893	0.00685926	0.169631712	0.005775573	4.07E-05	0.000489046
TCGA-55-8619-01A	Inflammatory	0.000138261	0.011857091	0.846325338	2.08E-06	4.30E-05	0.00990818
TCGA-05-4384-01A	Inflammatory	0.000133034	0.024537302	0.974316418	0.076449081	5.61E-05	0.001827463
TCGA-38-4631-01A	IFN-¦Ã Dominant	5.34E-06	0.999983251	2.65E-07	0.001035645	8.13E-05	0.000209707
TCGA-44-6776-01A	Inflammatory	0.016314652	6.38E-06	0.985883951	3.33E-05	4.40E-05	4.56E-05
TCGA-95-7562-01A	IFN-¦Ã Dominant	0.12738784	0.849860579	0.000294989	0.000109802	2.50E-05	0.000821791
TCGA-49-6742-01A	IFN-¦Ã Dominant	2.55E-06	0.993012697	5.34E-06	0.01039065	2.98E-05	0.000280571
TCGA-95-7947-01A	IFN-¦Ã Dominant	2.48E-07	0.999122649	7.60E-06	0.006501753	6.68E-05	8.34E-05
TCGA-05-5420-01A	IFN-¦Ã Dominant	2.52E-05	0.999552697	7.13E-05	4.29E-05	5.79E-05	0.000220801
TCGA-38-6178-01A	IFN-¦Ã Dominant	1.29E-05	0.99986726	4.34E-06	5.10E-05	3.80E-05	0.001714534
TCGA-05-4434-01A	IFN-¦Ã Dominant	1.32E-06	0.999931335	3.59E-05	3.15E-05	4.78E-05	0.00067807
TCGA-55-8207-01A	Inflammatory	0.005696025	5.29E-05	0.733939171	0.000148202	2.77E-05	0.04460155
TCGA-55-8621-01A	IFN-¦Ã Dominant	1.11E-05	0.38761422	0.18816337	2.61E-05	4.40E-05	0.002273517
TCGA-50-5051-01A	Wound Healing	0.987179458	2.52E-05	0.108645864	1.25E-05	2.78E-05	7.32E-05
TCGA-73-4677-01A	Inflammatory	0.003237758	0.000783767	0.988306373	1.38E-05	5.03E-05	0.000278466
TCGA-44-3917-01A	IFN-¦Ã Dominant	2.51E-05	0.984375656	0.000209581	0.000188453	5.19E-05	0.000526271
TCGA-J2-A4AD-01A	Wound Healing	0.531800717	0.049252708	8.33E-05	0.0001612	2.64E-05	0.000222645
TCGA-49-4505-01A	IFN-¦Ã Dominant	0.00024344	0.99365738	0.036788637	1.63E-05	3.33E-05	0.001538566
TCGA-86-8674-01A	Wound Healing	0.954708338	0.000148322	0.393108517	0.000128895	3.83E-05	6.25E-05
TCGA-97-8177-01A	TGF-Î² dominant	0.022235091	0.137754779	0.120679766	7.63E-06	4.49E-05	0.172753759
TCGA-55-6981-01A	Wound Healing	0.972495317	0.000869837	0.10807094	1.48E-05	2.78E-05	0.00075936
TCGA-55-7284-01B	IFN-¦Ã Dominant	0.004473778	0.474010214	0.053357054	0.000181648	3.25E-05	0.055548552
TCGA-91-A4BD-01A	IFN-¦Ã Dominant	2.12E-07	0.692476302	0.009367167	0.516067222	9.96E-05	0.000143407
TCGA-67-3771-01A	IFN-¦Ã Dominant	2.10E-05	0.999059737	0.012200491	8.35E-05	4.55E-05	0.00123264
TCGA-50-6590-01A	IFN-¦Ã Dominant	1.32E-05	0.999397784	0.001297299	3.69E-05	3.98E-05	0.000655411
TCGA-97-8179-01A	Wound Healing	0.718681395	0.008042302	0.023429613	0.001586542	5.17E-05	0.000465032
TCGA-MP-A4SW-01A	IFN-¦Ã Dominant	3.56E-05	0.994853228	0.006052874	3.06E-05	4.78E-05	0.003424756
TCGA-44-7671-01A	Wound Healing	0.902711302	0.0004019	0.05702327	0.000479806	3.61E-05	0.000424217
TCGA-55-A48Z-01A	IFN-¦Ã Dominant	0.000752661	0.984474629	4.51E-05	2.63E-06	3.80E-05	0.002754766
TCGA-78-8662-01A	Wound Healing	0.994562924	9.99E-06	0.042996308	0.000168523	6.61E-05	8.89E-05
TCGA-J2-8192-01A	TGF-Î² dominant	0.214750201	0.003240419	0.041433975	5.85E-06	2.19E-05	0.306846187
TCGA-64-5779-01A	Inflammatory	0.622004211	0.001517617	0.66049552	6.21E-06	4.20E-05	0.001193908
TCGA-78-8640-01A	IFN-¦Ã Dominant	0.350660846	0.941415966	0.022159498	0.000122937	3.72E-05	0.00079739
TCGA-64-1680-01A	Inflammatory	0.130829681	0.00087244	0.629792303	0.004164061	3.71E-05	0.000115221
TCGA-L4-A4E6-01A	Inflammatory	4.29E-06	0.000187689	0.992093444	0.001184495	8.26E-05	0.014601888
TCGA-44-5643-01A	IFN-¦Ã Dominant	1.13E-05	0.999259382	0.0003308	0.007234448	4.53E-05	0.000124095
TCGA-83-5908-01A	IFN-¦Ã Dominant	1.00E-05	0.999867022	4.62E-05	4.81E-05	2.94E-05	0.001438773
TCGA-73-A9RS-01A	Wound Healing	0.778503269	0.288904086	0.006626855	0.002981076	7.68E-05	0.000151242
TCGA-L9-A5IP-01A	IFN-¦Ã Dominant	0.259244218	0.261161447	0.002452655	0.000393092	3.44E-05	0.000207846
TCGA-NJ-A4YI-01A	Inflammatory	0.009063226	0.071523122	0.266303644	0.003938148	6.50E-05	0.014688267
TCGA-55-8299-01A	IFN-¦Ã Dominant	0.010628184	0.469542176	0.154212914	1.47E-06	3.57E-05	0.034888469
TCGA-78-7149-01A	Inflammatory	0.749647856	1.68E-05	0.749895304	9.62E-06	2.29E-05	0.000151367
TCGA-93-A4JP-01A	IFN-¦Ã Dominant	3.31E-07	0.927030742	1.26E-05	0.601243883	5.30E-05	0.00089764
TCGA-44-6777-01A	Inflammatory	0.002435453	0.005557491	0.712306768	0.000107039	2.89E-05	0.106777087
TCGA-55-6982-01A	IFN-¦Ã Dominant	0.00050486	0.999422938	0.000105598	4.12E-05	3.80E-05	0.012400635
TCGA-55-A4DF-01A	IFN-¦Ã Dominant	8.63E-08	0.999990225	9.36E-06	0.000135269	4.40E-05	0.000177675
TCGA-55-8096-01A	TGF-Î² dominant	0.069032598	0.001488749	0.147461556	3.06E-05	2.16E-05	0.148180503
TCGA-50-5930-01A	Inflammatory	0.180632636	0.008475979	0.826660752	5.00E-06	2.62E-05	0.003300277
TCGA-67-3774-01A	Inflammatory	0.000347655	0.017722579	0.991440773	1.03E-05	3.37E-05	0.000524208
TCGA-05-4426-01A	IFN-¦Ã Dominant	0.010687076	0.139920413	0.092242796	0.005175946	4.35E-05	0.004315402
TCGA-95-A4VN-01A	IFN-¦Ã Dominant	8.15E-07	0.999971271	0.000771845	0.000132795	5.54E-05	0.000297537
TCGA-97-8171-01A	Wound Healing	0.193234339	0.016185239	0.033820046	0.022582272	0.000116298	0.000167897
TCGA-55-A492-01A	Inflammatory	0.001026452	0.080291113	0.952167064	0.000148032	0.000102058	6.41E-05
TCGA-44-3396-01A	IFN-¦Ã Dominant	0.005673812	0.848698586	0.024330137	2.54E-05	4.61E-05	0.016043792
TCGA-49-AAR0-01A	IFN-¦Ã Dominant	0.000153362	0.958774865	0.108852096	2.44E-05	4.78E-05	0.000328847
TCGA-55-A57B-01A	IFN-¦Ã Dominant	0.027004811	0.453260899	0.005314125	0.0002689	4.37E-05	0.018736353
TCGA-44-6775-01A	IFN-¦Ã Dominant	0.194825798	0.878904849	3.39E-05	8.55E-05	3.86E-05	0.120296426
TCGA-44-6775-01C	IFN-¦Ã Dominant	3.90E-05	0.652629614	0.007593696	0.276415452	0.000114105	0.001594518
TCGA-05-4420-01A	Wound Healing	0.979414046	4.90E-05	0.001705053	0.000723177	2.29E-05	5.07E-05
TCGA-O1-A52J-01A	Inflammatory	3.71E-05	0.093076408	0.706431538	0.007100225	5.85E-05	0.016792074
TCGA-05-5428-01A	IFN-¦Ã Dominant	5.44E-07	0.967787385	1.46E-05	0.161582418	6.44E-05	0.000297047
TCGA-44-7672-01A	IFN-¦Ã Dominant	0.000355836	0.999485582	0.000108633	1.24E-06	4.33E-05	0.017753556
TCGA-62-8402-01A	IFN-¦Ã Dominant	1.59E-07	0.99999404	1.04E-05	0.00010959	4.71E-05	0.000101117
TCGA-78-7535-01A	Lymphocyte Depleted	0.001084969	0.052358665	0.002150843	0.303279616	0.000114483	0.000904702
TCGA-35-4122-01A	IFN-¦Ã Dominant	9.03E-06	0.999918103	2.74E-06	0.000191705	4.90E-05	0.000155787
TCGA-75-7027-01A	Wound Healing	0.994855702	0.000174807	0.000500268	0.000100395	2.31E-05	0.000171053
TCGA-86-8358-01A	Wound Healing	0.977957696	0.001421336	0.001484413	9.30E-05	7.41E-05	0.000154427
TCGA-50-8460-01A	Inflammatory	0.004125992	0.008632068	0.965605646	1.20E-05	3.81E-05	0.000881391
TCGA-L9-A444-01A	IFN-¦Ã Dominant	1.91E-06	0.981783688	0.071351167	3.00E-06	4.78E-05	0.01030048
TCGA-91-8497-01A	Inflammatory	1.09E-05	0.024476337	0.9952012	3.15E-06	3.31E-05	0.000843394
TCGA-49-4507-01A	IFN-¦Ã Dominant	0.000504122	0.99695462	0.003321105	2.77E-05	4.31E-05	0.000269948
TCGA-73-4666-01A	IFN-¦Ã Dominant	2.68E-06	0.999776959	0.000165719	0.000476478	4.01E-05	0.000287535
TCGA-71-6725-01A	Lymphocyte Depleted	6.18E-05	0.062030688	0.000755202	0.943489045	0.000129234	0.000478766
TCGA-78-7159-01A	IFN-¦Ã Dominant	0.516863525	0.415475726	0.013283884	3.31E-05	3.24E-05	0.000413926
TCGA-86-A4D0-01A	IFN-¦Ã Dominant	0.013970868	0.686909974	0.002414219	0.007503346	0.000232484	0.000158886
TCGA-55-7816-01A	Inflammatory	8.17E-05	0.000954659	0.777239591	0.003744658	6.46E-05	0.00408595
TCGA-75-6207-01A	IFN-¦Ã Dominant	4.92E-06	0.994504124	0.000108925	0.239122503	3.11E-05	0.001116957
TCGA-62-8395-01A	Inflammatory	0.008077232	0.000115348	0.943579108	2.81E-05	2.02E-05	0.012151809
TCGA-35-5375-01A	IFN-¦Ã Dominant	0.006564295	0.969244003	0.000129149	1.05E-05	6.55E-05	0.000212037
TCGA-91-6830-01A	IFN-¦Ã Dominant	6.41E-06	0.998887867	0.000446019	0.000197675	3.80E-05	0.001886797
TCGA-97-7547-01A	Inflammatory	0.001367972	0.00048707	0.990217656	1.09E-05	5.02E-05	0.003929218
TCGA-44-6778-01A	IFN-¦Ã Dominant	4.92E-06	0.997545063	0.214841425	1.79E-05	4.65E-05	0.000238595
TCGA-49-4486-01A	Inflammatory	0.001623062	0.004230328	0.534076333	0.006912262	0.000133211	0.000140931
TCGA-55-8085-01A	IFN-¦Ã Dominant	3.12E-05	0.997513533	0.002456208	1.49E-05	3.89E-05	0.00029369
TCGA-91-8496-01A	Inflammatory	8.49E-06	0.008537401	0.642708868	0.19295162	8.76E-05	0.000372639
TCGA-55-7281-01A	Inflammatory	0.053424416	0.005115063	0.295541108	1.51E-05	4.61E-05	0.039870067
TCGA-55-7994-01A	IFN-¦Ã Dominant	3.35E-06	0.99704814	0.004597511	5.85E-06	3.95E-05	0.000342267
TCGA-05-4424-01A	IFN-¦Ã Dominant	7.28E-06	0.990771592	0.000204802	0.000307255	4.08E-05	0.024572047
TCGA-69-A59K-01A	IFN-¦Ã Dominant	0.047769362	0.698453307	0.481952026	6.41E-05	2.46E-05	0.000836578
TCGA-44-3918-01A	IFN-¦Ã Dominant	4.64E-06	0.364006087	0.060513422	0.012351013	4.92E-05	0.001582607
TCGA-44-4112-01A	Wound Healing	0.879522413	0.004922713	0.006122418	9.41E-05	2.33E-05	0.000685426
TCGA-MP-A4T9-01A	Wound Healing	0.520566016	0.000315146	0.076054975	5.61E-06	2.43E-05	0.010594455
TCGA-62-8394-01A	IFN-¦Ã Dominant	2.58E-07	0.999985576	7.28E-07	0.00017812	2.39E-05	9.45E-05
TCGA-75-5122-01A	IFN-¦Ã Dominant	2.68E-06	0.981718928	0.054956039	0.000153162	6.54E-05	0.000301388
TCGA-62-A46U-01A	IFN-¦Ã Dominant	6.96E-06	0.989300698	0.026218638	0.000570941	5.43E-05	0.00064007
TCGA-50-5933-01A	TGF-Î² dominant	0.071858659	0.015436583	0.00213219	0.012794183	2.69E-05	0.143536344
TCGA-55-7903-01A	IFN-¦Ã Dominant	1.50E-06	0.999661624	3.57E-05	0.006819874	3.33E-05	0.000215077
TCGA-NJ-A4YG-01A	IFN-¦Ã Dominant	0.001193298	0.992298454	0.070455365	5.42E-05	3.22E-05	0.011918946
TCGA-55-8208-01A	IFN-¦Ã Dominant	7.14E-05	0.993934989	0.001034413	1.75E-06	3.97E-05	0.009634684
TCGA-55-8302-01A	IFN-¦Ã Dominant	1.61E-06	0.999985814	1.20E-05	0.00032002	3.04E-05	0.000158745
TCGA-86-8669-01A	Inflammatory	0.000375337	0.297836676	0.919989616	4.14E-05	4.68E-05	0.000465082
TCGA-44-8120-01A	Inflammatory	0.017831822	0.000149691	0.638158917	4.74E-06	2.43E-05	0.003154774
TCGA-95-8039-01A	IFN-¦Ã Dominant	7.85E-06	0.999770641	0.004970286	2.58E-05	4.07E-05	0.002094022
TCGA-86-8075-01A	IFN-¦Ã Dominant	0.005564648	0.999840081	3.89E-06	0.000272971	3.68E-05	0.041508185
TCGA-91-6847-01A	IFN-¦Ã Dominant	5.40E-06	0.998331726	1.09E-05	0.019717776	4.23E-05	0.001597656
TCGA-86-7711-01A	Wound Healing	0.396426231	0.063691229	0.009611371	0.00099991	2.48E-05	0.010757442
TCGA-50-5045-01A	IFN-¦Ã Dominant	4.60E-05	0.999204159	0.000704268	4.97E-06	2.88E-05	0.003089746
TCGA-50-6591-01A	Wound Healing	0.990573734	0.006625114	2.31E-05	0.00012633	3.94E-05	0.000273879
TCGA-93-A4JN-01A	IFN-¦Ã Dominant	2.75E-07	0.999997258	3.26E-06	0.000140794	3.09E-05	0.000331552
TCGA-55-6975-01A	IFN-¦Ã Dominant	0.006213396	0.998770773	4.23E-06	4.20E-05	2.16E-05	0.000382305
TCGA-95-A4VP-01A	Inflammatory	0.080459144	0.017985933	0.96954003	1.33E-05	3.30E-05	0.001267149
TCGA-55-A491-01A	IFN-¦Ã Dominant	0.490407065	0.270984888	0.049810769	3.48E-05	3.16E-05	0.004827227
TCGA-55-8206-01A	Inflammatory	8.01E-06	5.58E-05	0.92946744	0.000237687	4.42E-05	0.003644216
TCGA-86-7701-01A	IFN-¦Ã Dominant	0.000770422	0.963143438	0.293539464	2.28E-06	4.07E-05	0.001707957
TCGA-64-5815-01A	Wound Healing	0.640451968	0.403370082	8.53E-05	3.41E-06	2.19E-05	0.196496032
TCGA-55-7574-01A	Inflammatory	0.000712185	0.478796855	0.918144435	1.47E-06	2.42E-05	0.014357539
TCGA-44-7660-01A	Wound Healing	0.982303947	0.00436674	0.086386066	0.000180615	2.99E-05	0.000335368
TCGA-49-4506-01A	IFN-¦Ã Dominant	6.76E-05	0.999343723	0.000937169	2.58E-05	9.27E-05	6.64E-05
TCGA-05-4390-01A	Wound Healing	0.958026737	0.000552677	0.001887876	0.001498812	3.12E-05	0.000205261
TCGA-93-8067-01A	IFN-¦Ã Dominant	9.50E-07	0.999938488	7.30E-05	0.000425953	2.62E-05	0.000130832
TCGA-05-4418-01A	IFN-¦Ã Dominant	3.56E-07	0.999956608	2.28E-05	8.39E-05	4.05E-05	0.00010634
TCGA-55-1595-01A	IFN-¦Ã Dominant	0.140847974	0.652251005	0.003311176	1.84E-05	2.37E-05	0.001303587
TCGA-49-6745-01A	IFN-¦Ã Dominant	0.000175741	0.998433232	0.00011481	5.57E-05	4.01E-05	0.013520785
TCGA-73-4658-01A	TGF-Î² dominant	0.000953209	0.007613628	0.395736262	5.33E-05	3.28E-05	0.291825607
TCGA-38-7271-01A	Inflammatory	0.000347807	0.060035508	0.618691653	1.09E-05	3.86E-05	0.010534833
TCGA-38-4630-01A	IFN-¦Ã Dominant	1.74E-06	0.999959767	3.03E-06	1.91E-05	4.40E-05	0.000423875
TCGA-55-1592-01A	IFN-¦Ã Dominant	0.001563736	0.769023001	0.008154863	0.004711924	7.32E-05	0.012618534
TCGA-55-7726-01A	Wound Healing	0.995226562	0.0002532	0.000176501	8.70E-06	2.12E-05	0.003124598
TCGA-73-7498-01A	Inflammatory	0.000969115	0.000194348	0.984295577	9.05E-07	4.78E-05	0.002027896
TCGA-95-7948-01A	IFN-¦Ã Dominant	0.015193967	0.364062667	0.000107075	0.001245995	3.72E-05	0.000586811
TCGA-55-7725-01A	Inflammatory	2.89E-07	0.436432183	0.886974841	0.002127883	3.14E-05	0.000313581
TCGA-97-8172-01A	Inflammatory	1.28E-05	0.000378732	0.997980714	1.67E-06	4.60E-05	0.00095465
TCGA-73-4676-01A	Lymphocyte Depleted	0.004705152	0.002550319	0.001594912	0.887737811	0.000135874	0.000230123
TCGA-44-6146-01A	IFN-¦Ã Dominant	0.000353111	0.980781794	0.001508379	0.001652804	3.50E-05	0.001250468
TCGA-50-5939-01A	Wound Healing	0.396067321	0.015559318	0.09506987	1.14E-05	2.39E-05	0.017675653
TCGA-78-7633-01A	Inflammatory	0.380514622	4.65E-05	0.748461962	0.004107496	6.55E-05	0.000304891
TCGA-44-7670-01A	Wound Healing	0.952848494	0.003534756	0.016637871	2.11E-05	3.04E-05	0.000211955
TCGA-49-4501-01A	IFN-¦Ã Dominant	3.13E-05	0.670012593	0.032851111	4.23E-05	4.78E-05	0.000440181
TCGA-05-4402-01A	IFN-¦Ã Dominant	1.45E-05	0.999818534	7.79E-07	0.001261558	4.07E-05	0.003711413
TCGA-62-A471-01A	IFN-¦Ã Dominant	2.07E-06	0.999721766	2.37E-05	0.001006444	3.66E-05	0.000337963
TCGA-67-3773-01A	Inflammatory	5.98E-06	0.445161164	0.454515159	0.000298102	3.58E-05	0.000430249
TCGA-NJ-A7XG-01A	Inflammatory	0.076999653	0.022500865	0.175933398	0.13965638	0.000103025	0.00020998
TCGA-55-6986-01A	Inflammatory	0.003033336	0.000232383	0.941838652	8.58E-05	2.43E-05	0.001629295
TCGA-78-7540-01A	IFN-¦Ã Dominant	0.000147236	0.404626146	0.062832138	0.00057053	3.62E-05	0.000223656
TCGA-50-6592-01A	IFN-¦Ã Dominant	1.39E-05	0.999943614	0.000174487	0.00010387	4.06E-05	0.000842829
TCGA-62-A46P-01A	Inflammatory	0.0106599	0.004237503	0.987918347	0.000124839	5.28E-05	5.79E-05
TCGA-73-4662-01A	Inflammatory	7.22E-05	0.04119912	0.561846465	5.37E-06	4.42E-05	0.000806909
TCGA-78-7162-01A	Inflammatory	0.003795414	0.08550331	0.970647693	4.15E-06	3.46E-05	0.000622654
TCGA-50-5944-01A	Inflammatory	0.055387044	0.000814355	0.65031153	0.000455346	4.44E-05	0.035926279
TCGA-80-5611-01A	IFN-¦Ã Dominant	4.56E-07	0.993888766	2.51E-05	0.006137691	5.20E-05	0.000404952
TCGA-NJ-A4YP-01A	Wound Healing	0.859459102	0.009465519	0.078836914	8.80E-06	2.75E-05	0.001613084
TCGA-05-4422-01A	IFN-¦Ã Dominant	2.88E-05	0.986645371	0.030691762	5.03E-05	0.000104263	0.000240273
TCGA-69-8253-01A	Inflammatory	0.234568238	0.00185137	0.951904476	3.41E-05	3.50E-05	7.32E-05
TCGA-78-7158-01A	Inflammatory	0.036728881	0.125562206	0.631999344	0.012435156	3.34E-05	0.000322314
TCGA-44-7669-01A	IFN-¦Ã Dominant	1.41E-06	0.998061389	0.000716311	0.001065914	4.82E-05	0.000441762
TCGA-49-6761-01A	IFN-¦Ã Dominant	0.000192603	0.992999047	0.000874751	8.69E-05	4.14E-05	0.000496581
TCGA-55-7227-01A	IFN-¦Ã Dominant	0.003553033	0.965259224	0.07158675	4.56E-06	3.22E-05	0.020107143
TCGA-NJ-A4YQ-01A	IFN-¦Ã Dominant	0.000116128	0.993436247	0.123320635	2.66E-06	5.09E-05	0.001391348
TCGA-55-6983-01A	Inflammatory	0.003815854	0.060917446	0.982439071	1.13E-05	3.34E-05	0.002753723
TCGA-62-A46Y-01A	IFN-¦Ã Dominant	8.69E-07	0.961088419	0.094464783	0.000255856	5.24E-05	0.000142198
TCGA-97-A4M3-01A	Inflammatory	0.620475084	2.19E-05	0.904127538	3.91E-06	2.43E-05	0.000422796
TCGA-L9-A7SV-01A	Wound Healing	0.623075187	0.009302667	0.124405019	0.000421545	7.32E-05	0.000157971
TCGA-49-AAR3-01A	IFN-¦Ã Dominant	4.12E-06	0.99987042	6.76E-05	5.06E-06	3.48E-05	0.000548472
TCGA-NJ-A4YF-01A	Wound Healing	0.985411733	0.000121739	0.194031775	1.18E-05	2.01E-05	0.000155203
TCGA-78-7163-01A	Inflammatory	0.000128859	0.023558621	0.103301734	0.141693033	0.000225978	0.000170294
TCGA-86-8281-01A	Inflammatory	0.002047089	0.000235618	0.940133899	9.60E-06	3.81E-05	0.00056245
TCGA-05-5429-01A	IFN-¦Ã Dominant	0.016104793	0.959921122	1.77E-05	0.000179071	2.44E-05	0.000400854
TCGA-86-A4P8-01A	Inflammatory	2.79E-07	0.045687404	0.9766877	0.000140395	4.16E-05	0.000842035
TCGA-78-8648-01A	Inflammatory	0.015211067	0.108722642	0.509317666	2.69E-06	3.44E-05	0.043655168
TCGA-44-3919-01A	IFN-¦Ã Dominant	4.78E-07	0.999974072	4.94E-05	2.80E-05	4.78E-05	0.001681251
TCGA-49-6767-01A	IFN-¦Ã Dominant	0.208651908	0.985614806	0.003066644	1.26E-05	2.37E-05	0.000975229
TCGA-05-4397-01A	IFN-¦Ã Dominant	6.61E-09	0.999897122	1.60E-07	0.056114888	5.73E-05	0.000166973
TCGA-MN-A4N1-01A	Wound Healing	0.989777774	2.90E-06	0.00865789	0.000112803	4.15E-05	8.45E-05
TCGA-50-5942-01A	Inflammatory	0.012075008	0.004546816	0.983080089	7.08E-06	2.39E-05	0.00064563
TCGA-55-8204-01A	Wound Healing	0.987016052	0.003622949	0.000264236	3.75E-06	2.01E-05	0.000471413
TCGA-NJ-A55R-01A	Inflammatory	0.600742757	8.87E-05	0.85618788	1.82E-05	3.28E-05	5.10E-05
TCGA-55-6970-01A	IFN-¦Ã Dominant	2.49E-06	0.997496396	0.007720725	1.67E-05	4.16E-05	0.000736386
TCGA-86-8359-01A	Inflammatory	0.09776818	0.1264561	0.846056521	3.24E-06	2.31E-05	0.001221631
TCGA-99-8032-01A	Wound Healing	0.836676359	0.000120054	0.325801849	8.63E-06	1.93E-05	0.000406318
TCGA-44-A47A-01A	IFN-¦Ã Dominant	9.41E-07	0.999862254	3.18E-06	0.000372614	4.66E-05	0.001023068
TCGA-38-4632-01A	IFN-¦Ã Dominant	6.07E-06	0.998967826	4.25E-05	0.000557095	4.31E-05	0.000121781
TCGA-44-6148-01A	Inflammatory	0.000695343	3.36E-05	0.997398227	0.000102538	4.30E-05	0.00152435
TCGA-50-6594-01A	Wound Healing	0.128189616	0.040157484	0.030389319	0.021677635	6.31E-05	0.001535021
TCGA-97-8174-01A	Inflammatory	0.000397539	0.000110469	0.993612677	5.55E-06	4.39E-05	0.00205664
TCGA-MP-A4SY-01A	Wound Healing	0.827788591	0.092761721	0.004167489	0.000627865	3.54E-05	0.02470594
TCGA-86-A456-01A	IFN-¦Ã Dominant	4.87E-07	0.993715465	0.000171257	0.007043997	3.20E-05	0.000324239
TCGA-99-8028-01A	Inflammatory	0.000141724	0.290719405	0.443214417	1.86E-06	2.92E-05	0.023749552
TCGA-99-8033-01A	IFN-¦Ã Dominant	0.071102265	0.988976777	0.000548215	3.42E-05	3.80E-05	0.000223938
TCGA-55-5899-01A	Wound Healing	0.396899045	0.233775616	0.007156688	0.002855283	3.52E-05	0.000322564
TCGA-49-AARQ-01A	IFN-¦Ã Dominant	2.14E-06	0.999978721	5.69E-06	0.004244732	4.90E-05	0.000124883
TCGA-86-A4P7-01A	IFN-¦Ã Dominant	1.40E-05	0.767067462	0.020659026	4.46E-06	4.40E-05	0.004221892
TCGA-49-4512-01A	IFN-¦Ã Dominant	0.307496637	0.434180066	0.008552143	5.05E-05	3.72E-05	0.010145189
TCGA-49-6743-01A	Wound Healing	0.954369366	0.005080155	0.006848751	1.10E-05	1.81E-05	0.002778864
TCGA-05-4417-01A	IFN-¦Ã Dominant	0.084412355	0.602078229	0.012630145	1.59E-06	2.07E-05	0.042082181
TCGA-05-4389-01A	IFN-¦Ã Dominant	1.91E-07	0.999840617	0.000306976	0.000168824	4.78E-05	7.37E-05
TCGA-69-7979-01A	Wound Healing	0.982497007	3.31E-05	0.001230537	0.000993787	3.34E-05	0.000701571
TCGA-L9-A743-01A	IFN-¦Ã Dominant	0.001871293	0.915598333	0.004168844	9.21E-07	3.15E-05	0.006518629
TCGA-55-8513-01A	IFN-¦Ã Dominant	8.46E-06	0.97926861	0.012646679	0.000272592	4.16E-05	0.000837822
TCGA-97-7554-01A	IFN-¦Ã Dominant	3.21E-05	0.999933898	4.14E-06	3.13E-05	3.80E-05	0.000473118
TCGA-50-6673-01A	Wound Healing	0.456167862	0.054124776	0.019230243	1.69E-05	2.31E-05	0.056395706
TCGA-75-6203-01A	Inflammatory	3.29E-06	0.015957595	0.984123945	0.000545576	5.61E-05	0.002238379
TCGA-97-8547-01A	Wound Healing	0.416266605	0.015547141	0.079773083	5.69E-05	1.82E-05	0.085330475
TCGA-73-4675-01A	Inflammatory	0.038245104	0.00034194	0.407286286	3.04E-05	2.98E-05	0.001675152
TCGA-95-7039-01A	IFN-¦Ã Dominant	0.121761121	0.438869879	0.006071356	0.000101067	2.44E-05	0.000490529
TCGA-55-8301-01A	IFN-¦Ã Dominant	4.60E-07	0.999998868	3.72E-06	5.17E-06	3.97E-05	0.0001683
TCGA-55-8097-01A	Inflammatory	0.003393319	9.66E-06	0.994986743	1.55E-05	2.43E-05	0.000876897
TCGA-78-7152-01A	Inflammatory	0.000105717	0.805349678	0.790219516	5.64E-06	4.31E-05	0.001112233
TCGA-NJ-A55A-01A	Inflammatory	0.000113201	0.004090159	0.995737374	1.25E-06	2.96E-05	0.000597053
TCGA-50-5946-01A	IFN-¦Ã Dominant	4.63E-05	0.997483253	3.98E-05	0.017307253	3.27E-05	0.002217689
TCGA-50-5946-02A	IFN-¦Ã Dominant	5.66E-05	0.999996662	7.10E-07	1.56E-05	3.89E-05	0.000672147
TCGA-55-7913-01B	Wound Healing	0.977624536	0.047479406	0.005768327	0.001021601	2.98E-05	0.000134196
TCGA-44-6779-01A	IFN-¦Ã Dominant	6.03E-05	0.995892674	0.001627862	2.23E-05	4.91E-05	0.010257452
TCGA-50-5055-01A	IFN-¦Ã Dominant	6.15E-05	0.995968699	0.001721643	1.16E-06	3.33E-05	0.00267733
TCGA-38-4628-01A	Lymphocyte Depleted	0.103069201	0.025810703	0.001973963	0.691229492	8.58E-05	0.000786907
TCGA-86-7713-01A	IFN-¦Ã Dominant	0.001059576	0.996547073	1.41E-05	0.002756823	3.80E-05	0.000225021
TCGA-44-2662-01A	Lymphocyte Depleted	0.000948609	0.00556434	0.001944038	0.39691703	6.24E-05	0.021082371
TCGA-44-2662-01B	Lymphocyte Depleted	3.71E-05	0.054154504	0.068169583	0.729688436	0.000615386	0.055404861
TCGA-67-6216-01A	Inflammatory	7.45E-06	0.876243919	0.840094358	1.52E-05	4.08E-05	0.000988068
TCGA-55-7283-01A	IFN-¦Ã Dominant	5.48E-07	0.907679915	0.049789386	0.000934479	5.18E-05	0.000700657
TCGA-73-4659-01A	Lymphocyte Depleted	0.008521007	0.001689652	0.030998021	0.732208014	6.08E-05	0.002262959
TCGA-86-8073-01A	TGF-Î² dominant	0.002115375	0.021625953	0.126626432	0.024798075	6.50E-05	0.017736747
TCGA-49-AARE-01A	IFN-¦Ã Dominant	0.002573315	0.999403358	0.001284804	7.14E-05	3.44E-05	0.000292351
TCGA-86-8280-01A	Inflammatory	0.003995419	0.061946403	0.312585473	1.00E-06	4.42E-05	0.016313744
TCGA-69-7973-01A	Wound Healing	0.728621274	0.018234516	0.025894922	1.73E-05	2.05E-05	0.000141585
TCGA-86-6562-01A	IFN-¦Ã Dominant	0.551321268	0.313720822	0.00070961	2.67E-05	5.82E-05	0.016866715
TCGA-50-6593-01A	Wound Healing	0.18948707	0.00077127	0.006764138	0.000160796	3.17E-05	0.031570382
TCGA-55-7815-01A	IFN-¦Ã Dominant	0.00015075	0.277581528	0.258079454	0.014098532	3.23E-05	0.003448379
TCGA-J2-A4AG-01A	Inflammatory	0.000704019	0.072166776	0.866514385	2.44E-06	4.54E-05	0.004240043
TCGA-05-5715-01A	TGF-Î² dominant	0.00952019	0.039538562	0.00620845	0.001248974	4.67E-05	0.204368383
TCGA-55-8087-01A	Inflammatory	0.002974505	1.92E-05	0.949606299	0.004235002	4.39E-05	0.001452163
TCGA-78-7542-01A	IFN-¦Ã Dominant	3.35E-06	0.999981463	8.92E-07	0.000134459	3.05E-05	0.000184101
TCGA-78-7147-01A	IFN-¦Ã Dominant	4.94E-05	0.999593019	0.000144321	0.002060501	4.07E-05	0.000256408
TCGA-05-4432-01A	IFN-¦Ã Dominant	0.020638739	0.895835221	0.336515859	9.88E-06	3.43E-05	0.000408115
TCGA-44-2657-01A	IFN-¦Ã Dominant	1.15E-05	0.984893858	0.011411058	1.13E-05	4.78E-05	0.000979657
TCGA-35-3615-01A	Inflammatory	5.34E-05	0.391288936	0.90176481	0.000640883	6.99E-05	0.000241953
TCGA-86-8668-01A	Inflammatory	0.009871116	0.000182832	0.850811154	4.20E-06	2.98E-05	0.017557038
TCGA-MP-A4TI-01A	IFN-¦Ã Dominant	7.59E-06	0.999974012	1.07E-05	9.79E-06	2.88E-05	0.001437392
TCGA-MP-A4TK-01A	Wound Healing	0.899052441	0.00077564	0.230389841	2.68E-06	2.17E-05	0.044986008
TCGA-44-A4SS-01A	IFN-¦Ã Dominant	0.000491314	0.98763895	0.002585575	4.64E-05	3.80E-05	0.037621436
TCGA-78-7155-01A	Wound Healing	0.988483995	0.000148276	0.000192379	0.000475917	5.04E-05	0.000101038
TCGA-97-7937-01A	Wound Healing	0.934710532	4.57E-05	0.009671065	0.007108799	6.17E-05	0.000499788
TCGA-50-5044-01A	IFN-¦Ã Dominant	0.000102777	0.999904692	3.71E-05	0.000147502	2.17E-05	0.000443609
TCGA-78-7220-01A	IFN-¦Ã Dominant	0.048592901	0.850058019	0.002110208	0.002756038	4.25E-05	6.63E-05
TCGA-78-7167-01A	Inflammatory	0.005865145	1.35E-05	0.992699027	7.07E-06	3.69E-05	0.000161474
TCGA-55-8616-01A	Inflammatory	0.408922106	0.002591018	0.633532196	2.51E-06	2.81E-05	0.000533587
TCGA-55-7570-01A	Wound Healing	0.99855423	9.82E-06	0.000112918	6.81E-05	4.87E-05	0.000347667
TCGA-62-A46R-01A	IFN-¦Ã Dominant	6.74E-07	0.999612242	4.06E-06	0.001929506	4.78E-05	0.000548869
TCGA-75-6206-01A	Inflammatory	0.000705558	0.012459146	0.866574198	0.0012664	4.95E-05	0.005720705
TCGA-86-8671-01A	IFN-¦Ã Dominant	4.90E-06	0.926554114	0.114310678	2.36E-06	4.78E-05	0.004541285
TCGA-55-6972-01A	Lymphocyte Depleted	0.008345431	0.000790883	0.00112435	0.978387982	0.000482794	0.001024416
TCGA-64-1681-01A	IFN-¦Ã Dominant	1.50E-06	0.999973059	1.07E-06	0.001209994	4.07E-05	0.000348674
TCGA-97-A4M7-01A	Inflammatory	0.000689443	0.329013363	0.767380625	2.05E-06	3.81E-05	0.014321669
TCGA-49-4494-01A	IFN-¦Ã Dominant	6.58E-07	0.999988437	3.72E-05	0.000510552	4.13E-05	0.00010802
TCGA-69-7765-01A	Wound Healing	0.514706478	0.073129091	0.015145733	2.89E-06	2.83E-05	0.049154429
TCGA-49-4487-01A	IFN-¦Ã Dominant	0.008343461	0.992720962	0.0583834	5.97E-06	3.17E-05	0.000658644
TCGA-MP-A4TE-01A	Wound Healing	0.982201248	7.18E-06	0.06589641	0.000336763	5.63E-05	2.35E-05
TCGA-44-A4SU-01A	Inflammatory	0.161928438	0.001160584	0.96155706	2.15E-06	2.03E-05	0.00179981
TCGA-55-7907-01A	IFN-¦Ã Dominant	0.015721936	0.059045415	0.139503494	4.54E-05	2.99E-05	0.011246428
TCGA-97-A4M1-01A	Inflammatory	3.13E-05	0.000686147	0.969661474	0.001192307	4.38E-05	0.000410066
TCGA-86-8672-01A	IFN-¦Ã Dominant	0.01751923	0.988493115	0.004250042	3.16E-05	3.44E-05	0.001238584
TCGA-78-7160-01A	IFN-¦Ã Dominant	9.14E-05	0.896088362	0.119872145	5.05E-06	3.68E-05	0.077074183
TCGA-78-7153-01A	Inflammatory	0.330488488	0.002971856	0.912408352	0.000167967	2.03E-05	0.00012656
TCGA-44-7659-01A	IFN-¦Ã Dominant	1.56E-05	0.911089331	0.026272358	0.000952586	4.59E-05	0.000355697
TCGA-55-7914-01A	Inflammatory	0.002556244	0.55638507	0.625836849	8.56E-05	3.02E-05	0.000614446
TCGA-67-6217-01A	Inflammatory	4.31E-06	0.032895969	0.965340853	4.26E-06	4.86E-05	0.001324172
TCGA-55-8091-01A	TGF-Î² dominant	0.042847788	0.001208502	0.291384861	4.72E-05	2.03E-05	0.195869297
TCGA-44-2661-01A	IFN-¦Ã Dominant	3.36E-05	0.544271439	0.249041282	2.31E-05	4.78E-05	0.001099545
TCGA-86-8076-01A	Inflammatory	4.86E-06	0.125440724	0.991154999	3.55E-06	3.57E-05	0.001423223
TCGA-78-7166-01A	Wound Healing	0.951288104	0.011459058	0.047544934	4.87E-05	7.11E-05	0.000114358
TCGA-44-2659-01A	IFN-¦Ã Dominant	2.35E-05	0.812275529	0.230149865	1.16E-05	2.73E-05	0.000982225
TCGA-73-4670-01A	Wound Healing	0.981607169	0.000356527	0.003417881	0.00017694	2.01E-05	0.000417893
TCGA-55-8511-01A	Wound Healing	0.218180954	0.0164599	0.265140913	4.96E-06	2.17E-05	0.016385011
TCGA-50-5072-01A	IFN-¦Ã Dominant	4.85E-05	0.999680936	2.56E-05	0.000407629	3.44E-05	0.000661988
TCGA-55-8090-01A	Wound Healing	0.315642402	0.001950676	0.112723388	1.65E-05	3.03E-05	0.005741071
TCGA-MP-A4TH-01A	Inflammatory	1.97E-05	0.005146484	0.995685816	3.44E-06	4.42E-05	0.004598144
TCGA-64-1679-01A	Wound Healing	0.962362975	0.00487607	0.000211739	2.35E-05	2.76E-05	0.019127971
TCGA-44-A479-01A	IFN-¦Ã Dominant	5.06E-06	0.991006672	0.009966702	3.02E-06	3.57E-05	0.006682622
TCGA-50-7109-01A	IFN-¦Ã Dominant	0.007473562	0.9967134	0.038955359	1.99E-05	3.50E-05	0.000237503
TCGA-78-7161-01A	IFN-¦Ã Dominant	0.014342465	0.94151333	0.001477372	0.000520142	2.97E-05	0.000292886
TCGA-69-7760-01A	IFN-¦Ã Dominant	0.131301716	0.516170949	1.36E-05	0.137293607	0.000102391	0.000349258
TCGA-62-8397-01A	Inflammatory	0.002223499	5.83E-05	0.918182254	0.000349552	3.55E-05	0.011005635
TCGA-55-6971-01A	IFN-¦Ã Dominant	7.14E-06	0.943793029	0.495264724	2.60E-06	3.57E-05	0.016126939
TCGA-MP-A4TJ-01A	IFN-¦Ã Dominant	8.36E-06	0.854251444	0.256180644	2.01E-06	3.86E-05	0.048684618
TCGA-75-5126-01A	IFN-¦Ã Dominant	3.11E-05	0.833929747	0.000725562	0.165260091	4.31E-05	0.002249752
TCGA-91-6828-01A	IFN-¦Ã Dominant	0.00021462	0.617809743	0.386942387	1.98E-05	4.09E-05	0.005521415
TCGA-MP-A4TA-01A	IFN-¦Ã Dominant	1.02E-05	0.999995232	2.77E-06	0.000163367	4.46E-05	0.000188451
TCGA-49-AARN-01A	IFN-¦Ã Dominant	1.39E-06	0.999808788	2.78E-05	0.000211027	2.62E-05	0.000201595
TCGA-91-6849-01A	Inflammatory	5.41E-05	0.002433407	0.996456891	3.24E-05	3.72E-05	0.000644451
TCGA-50-5049-01A	IFN-¦Ã Dominant	0.000118731	0.986024529	0.004988404	4.38E-06	4.33E-05	0.024160084
TCGA-49-AARR-01A	Inflammatory	0.000361888	0.002213315	0.994746357	1.13E-06	2.45E-05	0.020601322
TCGA-MP-A4TC-01A	IFN-¦Ã Dominant	0.132308763	0.930482507	3.50E-05	1.97E-05	3.83E-05	0.03321943
TCGA-97-8552-01A	Inflammatory	3.67E-05	0.000169812	0.983891875	5.76E-06	4.35E-05	0.003151752
TCGA-75-6205-01A	IFN-¦Ã Dominant	5.48E-05	0.999182165	0.000478491	3.80E-05	4.33E-05	0.003832109
TCGA-50-8459-01A	Wound Healing	0.454840794	0.002301615	0.142710082	1.30E-06	2.16E-05	0.20273532
TCGA-69-8453-01A	IFN-¦Ã Dominant	7.93E-06	0.905284286	0.145003617	1.92E-05	3.33E-05	0.004987848
TCGA-78-7150-01A	IFN-¦Ã Dominant	4.92E-06	0.999988019	1.35E-07	1.50E-05	2.86E-05	0.000414575
TCGA-55-8614-01A	Wound Healing	0.943552196	0.000626896	0.015567177	4.05E-06	2.17E-05	0.000412527
TCGA-L9-A50W-01A	Inflammatory	0.016241533	0.001105802	0.952294022	4.52E-05	4.63E-05	0.003189932
TCGA-78-8655-01A	IFN-¦Ã Dominant	0.005603494	0.727210253	0.152980782	1.35E-05	4.42E-05	0.011626134
TCGA-86-8278-01A	IFN-¦Ã Dominant	0.001879825	0.999397337	2.11E-05	4.43E-05	3.90E-05	0.009610215
TCGA-44-7662-01A	IFN-¦Ã Dominant	2.38E-05	0.999958277	8.28E-06	2.32E-05	2.60E-05	0.001097166
TCGA-95-7944-01A	IFN-¦Ã Dominant	1.24E-05	0.999613971	0.00159758	1.86E-05	4.25E-05	0.000190682
TCGA-55-7995-01A	IFN-¦Ã Dominant	2.22E-06	0.99980405	0.000343538	3.55E-06	3.80E-05	0.001528195
TCGA-55-A494-01A	Wound Healing	0.974630535	1.09E-05	0.018959765	0.000138748	4.15E-05	0.000222309
TCGA-55-7910-01A	Wound Healing	0.993904084	5.47E-05	0.011231391	3.20E-05	3.15E-05	5.73E-05
TCGA-05-4433-01A	IFN-¦Ã Dominant	8.25E-07	0.998115242	0.007189734	0.000167166	3.76E-05	0.001221526
TCGA-69-7980-01A	IFN-¦Ã Dominant	1.62E-05	0.998323858	0.000433095	0.000142525	3.36E-05	0.001336653
TCGA-49-4514-01A	IFN-¦Ã Dominant	0.158158064	0.931195974	0.012440111	0.000273737	6.26E-05	8.36E-05
TCGA-55-A490-01A	Wound Healing	0.884925753	0.000236121	0.018389274	5.93E-06	2.63E-05	0.001864278
TCGA-73-4668-01A	Wound Healing	0.986356825	1.80E-05	0.00072714	2.17E-05	4.05E-05	0.000140806
TCGA-97-7941-01A	IFN-¦Ã Dominant	0.008005397	0.744255245	0.459782198	4.41E-05	3.70E-05	0.008798809
TCGA-75-5147-01A	IFN-¦Ã Dominant	1.35E-07	0.99996388	2.02E-07	0.000114346	4.83E-05	9.14E-05
TCGA-78-7154-01A	Wound Healing	0.977645308	0.001096157	0.019702171	0.000125483	3.52E-05	0.000200254
TCGA-95-A4VK-01A	IFN-¦Ã Dominant	0.009842329	0.699571639	0.117492858	1.20E-05	3.83E-05	0.001794297
TCGA-55-8508-01A	Wound Healing	0.511046052	0.003925139	0.378886476	1.76E-06	2.84E-05	0.000466363
TCGA-55-8507-01A	IFN-¦Ã Dominant	0.057784209	0.419555351	0.007963526	0.000502828	3.72E-05	0.000794188
TCGA-53-7626-01A	IFN-¦Ã Dominant	1.54E-05	0.898538172	0.625946313	1.01E-06	2.75E-05	0.004633975
TCGA-50-8457-01A	Inflammatory	3.89E-05	0.001202425	0.99623245	3.17E-06	3.81E-05	0.001097052
TCGA-44-2668-01A	IFN-¦Ã Dominant	0.006718643	0.992732733	3.48E-05	1.46E-05	2.34E-05	0.015281294
TCGA-55-6969-01A	IFN-¦Ã Dominant	0.143616095	0.757811576	0.011431357	1.45E-05	1.81E-05	0.001969809
TCGA-86-8673-01A	Wound Healing	0.981852055	0.003103204	0.381351829	7.85E-06	2.03E-05	0.000154691
TCGA-91-6831-01A	Wound Healing	0.839819491	0.018136803	0.003946586	0.000200036	1.81E-05	0.001772526
TCGA-44-A47G-01A	IFN-¦Ã Dominant	0.000250227	0.763307452	0.216303863	6.10E-06	4.49E-05	0.011958585
TCGA-55-7728-01A	IFN-¦Ã Dominant	6.34E-06	0.539105445	0.399818912	1.23E-05	4.66E-05	0.001009222
TCGA-67-6215-01A	Lymphocyte Depleted	2.20E-05	0.058396306	0.10925927	0.54054904	8.39E-05	0.000528658
TCGA-44-5645-01B	Inflammatory	3.51E-06	0.000815654	0.985124588	0.03128223	0.000137784	0.000871617
TCGA-44-5645-01A	Inflammatory	1.50E-05	0.002196772	0.995674074	8.29E-06	5.35E-05	0.001215325
TCGA-44-2666-01A	IFN-¦Ã Dominant	6.12E-06	0.844435722	0.000305657	0.003148256	3.12E-05	0.000293688
TCGA-86-A4JF-01A	IFN-¦Ã Dominant	4.61E-08	0.999967575	1.79E-06	0.001287946	2.91E-05	0.000110586
TCGA-97-A4LX-01A	IFN-¦Ã Dominant	3.70E-06	0.942993939	0.102225982	3.50E-06	4.33E-05	0.020474528
TCGA-55-6985-01A	IFN-¦Ã Dominant	0.123815518	0.554451793	0.002916	2.78E-06	2.81E-05	0.009201244
TCGA-55-A493-01A	IFN-¦Ã Dominant	0.36599499	0.64593482	0.005081359	9.67E-06	2.24E-05	0.00311377
TCGA-55-6543-01A	Inflammatory	0.005882174	0.014663501	0.900091588	0.00066725	2.80E-05	0.007562615
TCGA-55-6984-01A	Inflammatory	0.484140545	0.016187506	0.545534879	7.33E-05	2.40E-05	0.000215354
TCGA-69-8254-01A	Inflammatory	0.00011385	0.405299127	0.828414142	3.88E-05	3.39E-05	0.002072228
TCGA-55-6712-01A	IFN-¦Ã Dominant	0.003768532	0.936041385	0.016139487	4.59E-06	3.44E-05	0.0104226
TCGA-69-7978-01A	IFN-¦Ã Dominant	8.41E-05	0.878603101	0.004485439	5.42E-06	2.88E-05	0.035354066
TCGA-55-8505-01A	Wound Healing	0.987047762	0.00157773	0.009219581	2.23E-05	2.01E-05	0.000384489
TCGA-4B-A93V-01A	Wound Healing	0.863394797	0.028261038	0.202094547	0.000213459	3.38E-05	7.88E-05
TCGA-49-4510-01A	Inflammatory	0.115493447	8.43E-05	0.97548306	6.16E-05	2.45E-05	0.000189567
TCGA-93-7347-01A	IFN-¦Ã Dominant	0.002522444	0.238572195	0.195919789	1.96E-06	4.30E-05	0.031274511
TCGA-62-A46V-01A	IFN-¦Ã Dominant	0.288069844	0.122844268	0.116740257	0.050638059	4.29E-05	0.001214653
TCGA-44-2665-01A	Lymphocyte Depleted	0.000390801	0.226245865	0.000364397	0.728936523	5.33E-05	0.012652556
TCGA-78-7146-01A	IFN-¦Ã Dominant	0.00619952	0.996190459	5.55E-05	0.003379444	2.47E-05	0.000536517
TCGA-05-4403-01A	IFN-¦Ã Dominant	4.72E-05	0.841075748	0.009220307	3.25E-05	4.78E-05	0.009667246
TCGA-05-4415-01A	IFN-¦Ã Dominant	0.000471173	0.966985941	1.48E-05	0.090709697	8.04E-05	0.000162308
TCGA-MN-A4N4-01A	Wound Healing	0.879069567	0.000134369	0.052962258	1.04E-05	2.01E-05	0.001618432
TCGA-55-7727-01A	IFN-¦Ã Dominant	5.63E-07	0.998608083	0.000247071	0.000129241	4.21E-05	0.000187318
TCGA-99-AA5R-01A	Inflammatory	1.05E-05	0.130193472	0.978867263	3.36E-06	3.68E-05	0.012912844
TCGA-44-2668-01B	IFN-¦Ã Dominant	0.000113529	0.890097916	0.000383655	0.005934296	4.16E-05	0.034456961
TCGA-91-6840-01A	IFN-¦Ã Dominant	2.27E-07	0.999994636	1.10E-05	0.000671671	4.45E-05	7.57E-05
TCGA-38-4627-01A	Wound Healing	0.624317229	0.013367425	0.003185128	4.34E-06	2.19E-05	0.301684231
TCGA-49-4488-01A	IFN-¦Ã Dominant	3.39E-06	0.998370826	0.007376771	0.000208015	4.42E-05	0.000221618
TCGA-62-A46O-01A	IFN-¦Ã Dominant	9.35E-06	0.899229556	2.73E-08	0.042604525	7.95E-05	0.001176389
TCGA-78-7536-01A	IFN-¦Ã Dominant	0.0001986	0.971249878	0.001306602	0.003551286	6.85E-05	0.00058949
TCGA-44-2666-01B	IFN-¦Ã Dominant	2.25E-05	0.659413308	0.000470528	0.018686187	3.68E-05	0.00035352
TCGA-97-A4M0-01A	IFN-¦Ã Dominant	5.76E-07	0.643911093	0.199309811	0.000519293	4.49E-05	0.000126399
TCGA-75-7030-01A	Inflammatory	0.010635374	0.000844222	0.788160622	1.10E-07	2.01E-05	0.068844285
TCGA-62-A46S-01A	Inflammatory	0.007070933	0.006986925	0.97183302	0.000100658	5.40E-05	0.000387307
TCGA-62-A472-01A	IFN-¦Ã Dominant	4.07E-07	0.998100966	0.000776098	0.001422043	4.55E-05	0.00015316
TCGA-J2-A4AE-01A	Inflammatory	2.88E-06	0.4500788	0.888807893	0.000466416	4.16E-05	0.000312805
TCGA-62-A470-01A	Lymphocyte Depleted	2.90E-05	0.035240336	0.064315114	0.633051962	0.00012474	0.000175771
TCGA-93-7348-01A	Inflammatory	0.437239707	4.06E-05	0.843731403	8.47E-07	2.96E-05	0.008489505
TCGA-50-5936-01A	Wound Healing	0.981424421	0.002580687	0.020386795	3.97E-05	2.16E-05	0.006039102
TCGA-97-7938-01A	Inflammatory	0.019570479	0.000404674	0.996125787	2.37E-05	3.32E-05	0.001244327
TCGA-78-7148-01A	IFN-¦Ã Dominant	0.029272525	0.988431305	0.013867917	8.57E-05	3.72E-05	0.000331381
TCGA-97-8175-01A	IFN-¦Ã Dominant	3.60E-06	0.993864268	0.000493527	0.002384252	5.15E-05	0.000410775
TCGA-91-A4BC-01A	IFN-¦Ã Dominant	0.003957134	0.974200755	0.03785073	5.61E-06	3.61E-05	0.016203166
TCGA-50-5941-01A	IFN-¦Ã Dominant	3.15E-07	0.999962568	8.19E-05	1.15E-05	3.45E-05	0.002014869
TCGA-64-1678-01A	Wound Healing	0.999670237	0.00015393	0.000135329	5.88E-05	9.23E-05	0.000193881
TCGA-49-AAR2-01A	IFN-¦Ã Dominant	3.61E-07	0.999976695	2.37E-05	0.000509938	5.12E-05	0.000110328
TCGA-05-4250-01A	IFN-¦Ã Dominant	0.405772731	0.429928169	0.008884923	0.000206797	2.16E-05	0.002569712
TCGA-44-3398-01A	TGF-Î² dominant	0.001044813	0.034473358	0.10061048	5.13E-05	2.62E-05	0.023333699
TCGA-64-1676-01A	IFN-¦Ã Dominant	0.000273012	0.998475194	0.000371474	0.000681969	4.46E-05	0.000921408
TCGA-64-5774-01A	Wound Healing	0.948954076	0.031374828	0.007700826	4.72E-05	1.86E-05	0.000123294
TCGA-44-2665-01B	IFN-¦Ã Dominant	4.30E-05	0.866244406	0.008030576	0.00442098	6.05E-05	0.009199916
TCGA-55-1596-01A	IFN-¦Ã Dominant	1.43E-07	0.99999249	2.57E-07	0.000173341	4.96E-05	0.000119787
TCGA-95-7043-01A	Wound Healing	0.996226072	6.83E-06	0.014471219	0.000117588	2.14E-05	0.000107399
TCGA-50-6597-01A	IFN-¦Ã Dominant	6.20E-07	0.997806191	3.65E-05	0.004358654	5.99E-05	0.000695658
TCGA-80-5607-01A	IFN-¦Ã Dominant	0.00010729	0.999526829	0.002332031	5.41E-05	3.86E-05	0.000760454
TCGA-67-3770-01A	IFN-¦Ã Dominant	1.47E-06	0.233337238	0.040141797	0.007010597	4.42E-05	0.000350601
TCGA-05-4382-01A	TGF-Î² dominant	0.004849635	0.282235764	0.032134233	0.000134682	3.05E-05	0.131822981
TCGA-44-6146-01B	Inflammatory	0.094543062	0.002697635	0.810756981	0.012112078	0.000121374	0.003182827
TCGA-64-1677-01A	IFN-¦Ã Dominant	0.000777119	0.998049259	0.000371483	0.000122035	5.09E-05	7.04E-05
TCGA-44-8119-01A	Wound Healing	0.861548245	0.00072102	0.005909705	2.48E-05	1.97E-05	0.001705105
TCGA-50-5935-01A	Inflammatory	0.000195014	0.106256787	0.310713843	2.46E-05	4.07E-05	0.002822004
TCGA-J2-8194-01A	Inflammatory	0.008421106	0.000155412	0.890968978	0.002851621	5.85E-05	0.015023056
TCGA-86-6851-01A	IFN-¦Ã Dominant	2.42E-06	0.991270542	0.026038099	5.22E-06	3.92E-05	0.003457422
TCGA-91-6848-01A	Wound Healing	0.936397702	0.044262504	0.001388411	0.000349019	2.80E-05	0.011588955
TCGA-05-4427-01A	IFN-¦Ã Dominant	0.000568424	0.988981068	0.004648912	0.000359217	3.10E-05	0.014797211
TCGA-62-8399-01A	Wound Healing	0.662594765	0.005987202	0.077457793	5.69E-05	2.65E-05	0.000276267
TCGA-75-7025-01A	IFN-¦Ã Dominant	0.002836782	0.424138874	0.162485346	1.83E-05	2.62E-05	0.005178373
TCGA-49-4490-01A	Wound Healing	0.950323522	0.078590397	0.047635119	5.26E-06	2.31E-05	0.00206461
TCGA-67-3772-01A	IFN-¦Ã Dominant	0.014556412	0.832612306	0.000726398	1.99E-05	3.72E-05	0.006534625
TCGA-78-7537-01A	Inflammatory	0.01083549	3.59E-05	0.984852791	2.49E-06	2.61E-05	0.001068798
TCGA-69-7761-01A	IFN-¦Ã Dominant	2.75E-05	0.999071747	0.000771454	1.71E-05	4.33E-05	0.005981519
TCGA-73-7499-01A	IFN-¦Ã Dominant	6.58E-06	0.999910712	2.72E-05	1.59E-05	7.34E-05	0.000244585
TCGA-44-7667-01A	Wound Healing	0.768117249	0.195889227	0.00024069	4.62E-05	6.98E-05	0.000126503
TCGA-MP-A4T8-01A	IFN-¦Ã Dominant	1.14E-05	0.999830961	2.02E-06	0.000224918	2.86E-05	0.000381898
