# Supplementary material for: Deciphering immune heterogeneity in lung adenocarcinoma via machine learning-based Differential Phenotype Immune Score: TPX2 as a key biomarker for immunotherapy resistance
Source: Front Immunol. 2026 Feb 27;17:1797282. doi: 10.3389/fimmu.2026.1797282 (PMC12982036; doi:10.3389/fimmu.2026.1797282)
Supplement: Supplementary file 5 [file DataSheet2.csv]

Cohort	Cancer	Subtype	Survival	CTL Cor	T Dysfunction	Risk	Risk.adj	Count
Zhao2019_PD1	Glioblastoma	Post	OS	-0.614	0.038	1.693	0.099	9
Zhao2019_PD1	Glioblastoma	Post	PFS	-0.614	-0.009	0.049	0.026	9
Zhao2019_PD1	Glioblastoma	Pre	PFS	0.141	-1.059	0.633	0.678	15
Zhao2019_PD1	Glioblastoma	Pre	OS	0.141	-1.571	0.184	0.152	15
VanAllen2015_CTLA4	Melanoma		PFS	-0.157	-0.376	0.268	0.151	42
VanAllen2015_CTLA4	Melanoma		OS	-0.157	-0.381	0.845	0.748	42
Thurlow_HNSCC@PRECOG	Head Neck		OS	-0.218	-0.302	0.989	0.436	74
TCGA	Melanoma	Primary	OS	-0.131	1.595	-0.292	-0.578	98
TCGA	Breast	Basal	OS	-0.071	1.367	-1.391	-1.794	94
TCGA	Colorectal		OS	-0.123	1.319	-1.691	-1.674	597
TCGA	Uveal		OS	-0.076	0.994	0.759	1.689	67
TCGA	Kidney	Papillary	OS	0.096	0.966	6.141	6.107	256
TCGA	Liver		OS	0.204	0.873	4.416	4.971	346
TCGA	Kidney	Clear	OS	0.191	0.612	6.125	6.106	529
TCGA	Lung	Squamous	OS	-0.105	0.456	-0.047	-0.033	484
TCGA	Breast	LumA	OS	0.065	0.37	2.216	2.202	220
TCGA	Breast	TN	OS	-0.052	0.357	-1.87	-1.842	156
TCGA	Endometrial		OS	-0.032	0.34	2.454	2.402	541
TCGA	Ovarian		OS	-0.033	0.237	0.404	0.318	301
TCGA	Esophageal		OS	-0.136	0.199	-0.665	-0.651	160
TCGA	Head Neck	HPVneg	OS	-0.139	0.184	2.255	2.003	243
TCGA	Brain	Glioblastoma	OS	-0.204	0.032	0.47	0.888	158
TCGA	Head Neck	HPVpos	OS	0.175	-0.091	-0.679	-0.539	36
TCGA	Breast		OS	0.126	-0.132	1.641	1.949	922
TCGA	Melanoma		OS	-0.121	-0.134	2.983	2.537	413
TCGA	Melanoma	Metastatic	OS	-0.133	-0.267	3.283	2.852	317
TCGA	Leukemia	AML	OS	-0.069	-0.273	0.558	0.476	161
TCGA	Bladder		OS	0.076	-0.278	-0.556	-0.586	403
TCGA	Lung	Adeno	OS	0.134	-0.481	3.445	3.587	487
TCGA	Sarcoma		OS	0.022	-0.576	1.861	2.142	258
TCGA	Breast	Her2	OS	-0.001	-0.665	-0.702	-0.692	56
TCGA	Cervical		OS	-0.123	-0.676	-0.345	-0.714	296
TCGA	Head Neck		OS	0.077	-1.087	0.262	0.447	513
TCGA	Breast	LumB	OS	0.09	-1.103	0.89	0.892	120
TCGA	Brain	Glioma	OS	0.016	-1.244	5.793	5.669	513
TCGA	Stomach		OS	-0.052	-1.27	-0.376	-0.377	378
TCGA	Ovarian		OS	-0.078	-1.462	-0.703	-0.785	562
TCGA	Pancreatic		OS	-0.048	-1.939	3.37	3.346	174
Riaz2017_PD1	Melanoma	Ipi_Naive	PFS	0.091	1.17	-2.096	-2.089	25
Riaz2017_PD1	Melanoma	Ipi_Naive	OS	0.091	1.037	0.04	0.028	25
Riaz2017_PD1	Melanoma	Ipi_Prog	PFS	-0.083	0.316	1.91	1.796	26
Riaz2017_PD1	Melanoma	Ipi_Prog	OS	-0.083	-1.076	3.127	3.122	26
Nutt_Glioma@PRECOG	Brain	Glioma	OS	-0.19	0.325	2.878	2.717	50
Nathanson2017_CTLA4	Melanoma	Post	OS	-0.448	0.514	0.617	-1.35	15
Nathanson2017_CTLA4	Melanoma	Pre	OS	-0.726	-0.144	-1.793	-1.782	9
Monti_DLBCL@PRECOG	Lymphoma	DLBC	OS	-0.236	0.824	-1.025	-0.43	129
Miao2018_ICB	Kidney	Clear	OS	0.132	0.888	1.534	1.519	33
Miao2018_ICB	Kidney	Clear	PFS	0.132	0.074	0.871	0.509	33
METABRIC	Breast	Her2	OS	-0.012	1.726	1.035	0.806	163
METABRIC	Breast	LumB	OS	0.014	-0.063	0.251	0.278	363
METABRIC	Breast	Basal	OS	-0.147	-0.152	1.18	0.9	232
METABRIC	Breast	LumA	OS	-0.023	-0.474	2.537	2.516	553
METABRIC	Breast		OS	0.126	-0.832	4.82	4.996	1463
METABRIC	Breast	TN	OS	-0.07	-0.838	2.17	2.156	233
Mariathasan2018_PDL1	Bladder	mUC	OS	0.108	-1.615	-2.023	-1.682	348
Liu2019_PD1	Melanoma	Ipi_Prog	PFS	-0.098	1.534	1.805	1.476	47
Liu2019_PD1	Melanoma	Ipi_Prog	OS	-0.098	1.334	1.701	1.44	47
Liu2019_PD1	Melanoma	Ipi_Naive	OS	-0.046	-0.864	-0.139	-0.137	74
Liu2019_PD1	Melanoma	Ipi_Naive	PFS	-0.046	-2.008	-0.452	-0.381	74
Lauss2017_ACT	Melanoma		OS	-0.345	-0.47	1.583	1.521	25
Lauss2017_ACT	Melanoma		PFS	-0.345	-1.15	2.247	2.17	25
Hugo2016_PD1	Melanoma		OS	-0.294	-0.353	0.739	0.934	25
GSE9899@PRECOG	Ovarian		OS	0.011	-2.438	1.841	1.865	278
GSE9893@PRECOG	Breast		OS	0.376	-0.797	-1.159	-0.44	148
GSE9782@PRECOG	Myeloma	Multiple	OS	0.141	-0.738	-1.035	-0.995	264
GSE8894@PRECOG	Lung	Adeno,Squamous	OS	0.131	-1.688	1.968	2.226	138
GSE87211	Colorectal		OS	0.048	1.271	-1.994	-2.091	196
GSE8401@PRECOG	Melanoma	Metastatic	OS	0.198	1.168	1.316	1.88	67
GSE8401	Melanoma		OS	0.2	0.634	-1.687	-1.409	66
GSE7696@PRECOG	Brain	Glioblastoma	OS	-0.197	0.019	0.195	-0.151	80
GSE7390@PRECOG	Breast		OS	0.316	-0.426	0.26	0.492	198
GSE71187	Colorectal		OS	-0.189	-0.359	-0.354	-0.609	52
GSE71014	Leukemia	AML	OS	-0.092	0.068	-1.066	-1.114	104
GSE69031	Breast		OS	0.335	0.708	-1.693	-1.711	115
GSE65904	Melanoma		OS	-0.276	0.064	1.349	-0.136	203
GSE65858	Head Neck	HPVneg	OS	-0.189	0.297	-1.686	-1.719	196
GSE65858	Head Neck		OS	-0.162	-0.511	-1.994	-2.136	256
GSE65858	Head Neck	HPVpos	OS	-0.066	-2.248	-1.181	-1.008	60
GSE6477@PRECOG	Myeloma	Multiple	OS	0.026	0.138	1.496	1.483	146
GSE63885	Ovary		OS	-0.081	-0.609	0.433	0.401	70
GSE59455	Melanoma		OS	-0.08	0.169	0.151	0.07	122
GSE58812	Breast	TN	OS	0.006	-1.166	0.79	0.832	107
GSE5828@PRECOG	Lung	Squamous	OS	0.212	-0.083	-0.277	-0.348	59
GSE54467	Melanoma		OS	-0.05	-0.226	-0.929	-1.369	74
GSE54236	Liver		OS	-0.133	0.659	3.531	3.71	81
GSE5314@PRECOG	Leukemia	BALL	OS	-0.22	0.822	1.705	1.701	53
GSE5123@PRECOG	Lung	Squamous	OS	0.175	-0.907	0.834	0.689	51
GSE51088	Ovary		OS	0.088	0.338	-0.481	-0.499	84
GSE50081	Lung		OS	0.251	0.395	2.615	2.365	181
GSE50081	Lung		DFS	0.256	0.268	0.794	0.734	177
GSE49997	Ovary		OS	-0.142	1.104	-0.459	-0.292	194
GSE4573@PRECOG	Lung	Squamous	OS	-0.005	-0.151	2.53	2.521	130
GSE4475@PRECOG	Lymphoma	Burkitt,DLBC	OS	-0.297	0.485	-1.121	-1.267	159
GSE4475	Lymphoma	DLBC	OS	-0.112	2.05	1.19	0.898	109
GSE4412@PRECOG	Brain	Astrocytoma	OS	-0.082	0.014	3.47	3.629	85
GSE4271@PRECOG	Brain	Astrocytoma	OS	-0.017	-0.436	3.068	3.068	77
GSE42127	Lung		OS	0.117	-1.95	1.831	1.875	175
GSE41271	Lung		OS	0.041	-1.075	2.574	2.545	258
GSE39582	Colorectal		OS	-0.003	0.076	-1.347	-1.405	562
GSE38832	Colorectal		OS	-0.114	0.602	-0.529	-0.575	122
GSE37745	Lung		OS	0.196	-0.202	1.67	1.785	196
GSE3494@PRECOG	Breast		OS	0.169	-2.028	2.142	2.217	251
GSE32062	Ovary		OS	-0.16	-0.719	0.673	0.091	260
GSE31684	Bladder		OS	0.217	-0.64	0.925	1.052	93
GSE31519	Breast	TN	EFS	0.183	-0.864	0.688	0.751	62
GSE3149@PRECOG	Ovarian		OS	-0.245	-1.641	0.926	0.753	133
GSE3143@PRECOG	Breast		OS	0.12	-1.568	2.625	2.565	158
GSE3141@PRECOG	Lung	Adeno,Squamous	OS	-0.154	-0.795	0.541	0.4	111
GSE31245@PRECOG	Ovarian		OS	-0.064	-0.239	-1.617	-1.655	57
GSE31210@PRECOG	Lung	Adeno	OS	0.333	-1.701	1.691	1.627	226
GSE30219	Lung		OS	0.146	-0.355	3.657	3.65	263
GSE29621	Colorectal		OS	-0.113	-0.022	0.975	0.93	65
GSE29174@PRECOG	Breast		OS	0.137	1.153	-0.43	-0.393	96
GSE29013@PRECOG	Lung	Adeno,Squamous	OS	-0.052	0.616	1.045	1.095	55
GSE28722	Colorectal		OS	0.095	-0.056	0.875	0.881	123
GSE27020	Head Neck		DFS	-0.136	1.659	2.223	2.12	107
GSE26712@PRECOG	Ovarian		OS	-0.127	0.276	0.123	-0.0	185
GSE26712	Ovary		OS	-0.057	0.234	-0.586	-0.643	182
GSE26549	Head Neck		DFS	-0.267	-0.364	-0.415	-0.471	86
GSE24450@PRECOG	Breast		OS	-0.065	-0.302	4.596	4.591	183
GSE24080@PRECOG	Myeloma	Multiple	OS	0.018	-0.452	6.095	6.088	553
GSE22762_GPL570@PRECOG	Leukemia	CLL	OS	0.043	-0.825	0.007	0.144	107
GSE22153	Melanoma		OS	-0.08	-0.226	2.734	2.731	54
GSE21653	Breast	LumA	DFS	0.089	-1.146	0.725	0.847	75
GSE21653	Breast	Basal	DFS	-0.136	-1.838	0.36	-0.349	74
GSE21653	Breast		DFS	0.29	-1.849	0.935	1.542	231
GSE21653	Breast	TN	DFS	0.259	-2.118	0.615	2.201	84
GSE21501@PRECOG	Pancreatic		OS	-0.145	-2.041	1.9	1.899	102
GSE21257@PRECOG	Sarcoma	Osteo	OS	-0.501	0.247	1.177	0.822	53
GSE20486@PRECOG	Breast		OS	0.184	-1.708	4.865	4.488	97
GSE1993@PRECOG	Brain	Glioblastoma,Astrocytoma	OS	-0.047	-0.161	3.188	3.298	60
GSE19783@PRECOG	Breast		OS	0.235	-0.335	0.774	0.904	112
GSE19188@PRECOG	Lung	Adeno,Large,Squamous	OS	-0.152	-1.476	-0.515	-0.569	82
GSE1898@PRECOG	Liver		OS	-0.043	-2.746	2.432	2.448	76
GSE18521@PRECOG	Ovarian		OS	-0.16	-1.117	0.722	0.691	53
GSE17537	Colorectal		OS	-0.181	-1.807	-0.932	-0.832	55
GSE17536@PRECOG	Colorectal		OS	0.069	1.246	-0.745	-0.671	177
GSE17536	Colorectal		OS	0.035	0.42	-1.127	-1.027	177
GSE17260@PRECOG	Ovarian		OS	-0.038	0.283	1.576	1.492	110
GSE17260	Ovary		OS	-0.038	0.505	0.924	0.776	110
GSE16581@PRECOG	Brain	Meningioma	OS	-0.143	1.013	0.013	-0.08	67
GSE16560@PRECOG	Prostate		OS	0.008	-1.868	0.707	0.818	281
GSE16446@PRECOG	Breast		OS	0.093	-2.376	0.035	0.155	107
GSE16131@PRECOG	Lymphoma	Follicular	OS	-0.139	0.532	-0.407	-0.263	180
GSE16011@PRECOG	Brain	Glioma	OS	-0.073	-0.742	2.736	2.8	263
GSE14814@PRECOG	Lung	Adeno,Squamous	OS	-0.014	-0.515	-0.555	-0.579	90
GSE14814	Lung	Squamous	OS	0.058	-0.244	-0.975	-0.997	52
GSE14814	Lung	Adeno	OS	0.096	-0.254	0.968	1.043	71
GSE14764@PRECOG	Ovarian		OS	-0.336	1.117	0.074	-0.17	80
GSE1456@PRECOG	Breast		OS	0.069	-0.923	2.443	2.652	159
GSE14468@PRECOG	Leukemia	AML	OS	-0.01	0.564	-0.303	-0.303	262
GSE14468	Leukemia	AML	OS	-0.178	-0.451	-0.608	-0.921	443
GSE14333	Colorectal		DFS	-0.08	2.168	-2.113	-2.207	226
GSE1427@PRECOG	Leukemia	AML	OS	0.276	-1.491	-0.756	0.1	98
GSE13876@PRECOG	Ovarian		OS	-0.132	-0.913	0.996	0.44	415
GSE13507@PRECOG	Bladder		OS	0.125	-1.228	3.338	3.388	165
GSE13213@PRECOG	Lung	Adeno	OS	0.166	-0.642	4.197	4.396	117
GSE13213	Lung		OS	0.169	-1.161	3.981	4.221	115
GSE13213	Lung	Adeno	OS	0.153	-1.194	3.981	4.194	115
GSE13041@PRECOG	Brain	Glioblastoma	OS	-0.036	-0.654	2.198	2.197	191
GSE12945@PRECOG	Colorectal		OS	0.103	-0.96	0.359	0.384	62
GSE12945	Colorectal		OS	0.13	-1.573	1.043	1.023	62
GSE12417_GPL96	Leukemia	AML	OS	-0.21	-0.671	-0.951	-1.311	163
GSE12417_GPL570	Leukemia	AML	OS	-0.138	-1.68	0.052	-0.181	79
GSE11969@PRECOG	Lung	Adeno,Large,Squamous	OS	0.158	0.25	1.919	2.207	149
GSE11969	Lung	Adeno	OS	0.024	0.589	-0.717	-0.591	91
GSE11969	Lung		OS	0.158	0.089	1.239	1.724	158
GSE11877@PRECOG	Leukemia	BALL	OS	-0.14	1.448	-0.028	0.146	207
GSE1159	Leukemia	AML	OS	-0.066	0.26	-0.001	-0.027	260
GSE10886@PRECOG	Breast		OS	0.19	-0.225	0.507	0.856	178
GSE10885@PRECOG	Breast		OS	0.03	-0.247	2.266	2.38	52
GSE10885@PRECOG	Breast		OS	0.13	-1.497	1.201	1.469	93
GSE10846@PRECOG	Lymphoma	DLBC	OS	-0.391	1.904	1.782	1.907	414
GSE10846	Lymphoma	DLBC	OS	-0.359	0.15	0.88	0.567	388
GSE1037@PRECOG	Lung	Adeno,Large,Small	OS	0.197	1.329	1.707	1.662	61
GSE10358@PRECOG	Leukemia	AML	OS	0.157	-0.907	1.934	1.915	178
GSE10358	Leukemia	AML	OS	-0.016	-0.443	-0.069	0.016	175
GSE10245@PRECOG	Lung	Adeno,Squamous	OS	0.101	0.968	-1.38	-1.282	58
GSE10186	Liver		OS	0.281	-1.328	-0.335	-0.202	78
GSE10143@PRECOG	Liver		OS	0.014	-1.398	-0.007	-0.059	144
Glas_FL@PRECOG	Lymphoma	Follicular	OS	-0.243	1.415	1.558	0.385	75
Gide2019_PD1+CTLA4	Melanoma		OS	-0.129	-1.09	0.766	0.798	32
Gide2019_PD1+CTLA4	Melanoma		PFS	-0.129	-2.476	-0.412	-0.686	32
Gide2019_PD1	Melanoma		OS	-0.137	1.637	-0.447	-1.399	41
Gide2019_PD1	Melanoma		PFS	-0.137	1.121	0.059	-1.021	41
E-TABM-346@PRECOG	Lymphoma	DLBC	OS	-0.266	0.441	-1.049	-1.133	53
E-MTAB-3267	Kidney	Clear	PFS	0.244	2.628	2.271	2.292	53
E-MTAB-179	Brain	Neuroblastoma	OS	-0.251	0.87	4.801	4.485	389
ca00191@PRECOG	Lung	Adeno	OS	0.226	0.345	2.321	2.3	125
ca00182@PRECOG	Lung	Adeno	OS	0.232	1.129	3.494	3.312	442
ca00119@PRECOG	Leukemia	AML	OS	0.036	1.805	0.755	0.651	169
ca00037@PRECOG	Brain	Glioma	OS	-0.131	2.215	-0.66	-0.946	147
Braun2020_PD1	Kidney	Clear	PFS	0.115	0.729	-1.424	-1.378	295
Braun2020_PD1	Kidney	Clear	OS	0.115	-1.099	-2.087	-1.954	295
