# Supplementary material for: Deciphering immune heterogeneity in lung adenocarcinoma via machine learning-based Differential Phenotype Immune Score: TPX2 as a key biomarker for immunotherapy resistance
Source: Front Immunol. 2026 Feb 27;17:1797282. doi: 10.3389/fimmu.2026.1797282 (PMC12982036; doi:10.3389/fimmu.2026.1797282)
Supplement: Supplementary file 6 [file DataSheet3.csv]

Characteristics	coef
SFTPB	-0.13
SCGB3A1	-0.12
SUSD2	-0.16
CYP4B1	-0.21
UBE2C	0.28
MYBL2	0.22
CDC20	0.32
TPX2	0.35
CACNA2D2	-0.23
BIRC5	0.31
