# Supplementary material for: Deciphering immune heterogeneity in lung adenocarcinoma via machine learning-based Differential Phenotype Immune Score: TPX2 as a key biomarker for immunotherapy resistance
Source: Front Immunol. 2026 Feb 27;17:1797282. doi: 10.3389/fimmu.2026.1797282 (PMC12982036; doi:10.3389/fimmu.2026.1797282)
Supplement: Supplementary file 7 [file DataSheet4.csv]

Variable	HR	Lower95	Upper95	pValue
Gendermale	0.952509481	0.643094212	1.41079533	0.808183031
StageStage II	0.841286062	0.348884981	2.028640602	0.700359505
StageStage III	1.338534777	0.461985983	3.878202838	0.591125421
StageStage IV	1.525500738	0.620302884	3.751639015	0.357655924
T_StageT2	0.946664114	0.559480184	1.601795687	0.838150745
T_StageT3	1.914541023	0.814634014	4.499526491	0.136299056
T_StageT4	2.572285332	0.963841806	6.864873248	0.059236911
N_StageN1	2.013893827	0.906837703	4.472430222	0.085480356
N_StageN2	2.410073744	0.887822338	6.542362364	0.084267745
N_StageN3	7.26E-08	0	Inf	0.994457083
N_StageNX	2.532343856	0.595401786	10.77048399	0.208409282
M_StageM1	NA	NA	NA	NA
M_StageMX	0.771652266	0.457432848	1.301715043	0.331239218
DPIS_Score	3.645460617	1.833030699	7.249951197	0.000226495
